# Supplementary material for: Integrating Weighted Gene Co-Expression Network and Differential Expression Analyses to Unveil the Role of RNA m6A Methylation Regulators in Idiopathic Parkinson’s Disease in Latin America
Source: Life (Basel). 2026 Apr 1;16(4):592. doi: 10.3390/life16040592 (PMC13117069; doi:10.3390/life16040592)
Supplement: Supplementary file 1 [file life-16-00592-s001.zip › Supplementary_tables.xlsx]

## Sheet: Table S1
				Table S1. Metadata of AMP-PD samples analyzed in the present study (Cohort Discovery)
Sample id	sex	Ethnicity	Race	Eduational level	Cognitive impairment analysis	Age at diagnosis	Use of pd medication	On levodopa	On dopamine agonist	MOCA score	RIN value	Plate
CTRL.1	Male	Latino	White	Greater than 16 years	normal cognitive impairment	63	n.a.	n.a.	n.a.	29	9.1	P223
CTRL.2	Female	Latino	White	12-16 years	normal cognitive impairment	32	n.a.	n.a.	n.a.	26	8.2	P219
CTRL.3	Male	Latino	White	Less than 12 years	severe cognitive impairment	67	n.a.	n.a.	n.a.	19	8.6	P223		n.a: not avaible
CTRL.4	Female	Latino	White	Greater than 16 years	normal cognitive impairment	70	n.a.	n.a.	n.a.	26	8.3	P223
CTRL.5	Female	Latino	White	Greater than 16 years	normal cognitive impairment	n.a.	n.a.	n.a.	n.a.	28	8.5	P221
CTRL.6	Female	Latino	White	12-16 years	normal cognitive impairment	72	n.a.	n.a.	n.a.	28	9.1	P223
CTRL.7	Female	Latino	White	12-16 years	normal cognitive impairment	n.a.	n.a.	n.a.	n.a.	28	9.2	P222
CTRL.8	Male	Latino	White	Less than 12 years	normal cognitive impairment	n.a.	n.a.	n.a.	n.a.	29	9.1	P123
CTRL.9	Male	Latino	White	12-16 years	normal cognitive impairment	n.a.	n.a.	n.a.	n.a.	28	8.9	P126
CTRL.10	Female	Latino	White	Less than 12 years	normal cognitive impairment	n.a.	n.a.	n.a.	n.a.	28	8.4	P128
CTRL.11	Female	Latino	White	Less than 12 years	normal cognitive impairment	70	n.a.	n.a.	n.a.	31	8.6	P224
CTRL.12	Male	Latino	White	Less than 12 years	normal cognitive impairment	n.a.	n.a.	n.a.	n.a.	30	8.7	P224
CTRL.13	Female	Latino	White	Greater than 16 years	normal cognitive impairment	n.a.	n.a.	n.a.	n.a.	27	8.2	P224
CTRL.14	Female	Latino	White	Less than 12 years	mild cognitive impairment	n.a.	n.a.	n.a.	n.a.	23	8.5	P123
CTRL.15	Male	Latino	White	Greater than 16 years	normal cognitive impairment	n.a.	n.a.	n.a.	n.a.	30	8.6	P224
CTRL.16	Male	Latino	White	12-16 years	normal cognitive impairment	n.a.	n.a.	n.a.	n.a.	27	8.6	P222
CTRL.17	Female	Latino	White	12-16 years	mild cognitive impairment	n.a.	n.a.	n.a.	n.a.	24	9.1	P218
CTRL.18	Female	Latino	White	Greater than 16 years	mild cognitive impairment	n.a.	n.a.	n.a.	n.a.	25	8.2	P222
IPD.1	Male	Latino	White	Less than 12 years	mild cognitive impairment	n.a.	n.a.	n.a.	n.a.	23	8.8	P219
IPD.2	Male	Latino	White	Less than 12 years	mild cognitive impairment	n.a.	n.a.	n.a.	n.a.	24	8.5	P123
IPD.3	Male	Latino	White	Greater than 16 years	normal cognitive impairment	61	n.a.	n.a.	n.a.	29	8.4	P128
IPD.4	Female	Latino	White	Less than 12 years	mild cognitive impairment	56	n.a.	n.a.	n.a.	22	9.2	P217
IPD.5	Female	Latino	White	Less than 12 years	mild cognitive impairment	66	n.a.	n.a.	n.a.	24	8.2	P217
IPD.6	Male	Latino	White	Less than 12 years	severe cognitive impairment	n.a.	n.a.	n.a.	n.a.	12	8.1	P221
IPD.7	Female	Latino	White	Greater than 16 years	normal cognitive impairment	n.a.	n.a.	n.a.	n.a.	29	8.2	P123
IPD.8	Male	Latino	White	12-16 years	severe cognitive impairment	44	n.a.	n.a.	n.a.	17	8.4	P126
IPD.9	Female	Latino	White	12-16 years	mild cognitive impairment	36	n.a.	n.a.	n.a.	24	8.7	P128
IPD.10	Female	Latino	White	Less than 12 years	mild cognitive impairment	41	n.a.	n.a.	n.a.	22	8.4	P222
IPD.11	Female	Latino	White	12-16 years	normal cognitive impairment	64	n.a.	n.a.	n.a.	26	8.7	P221
IPD.12	Female	Latino	White	Less than 12 years	severe cognitive impairment	n.a.	n.a.	n.a.	n.a.	20	9	P125
IPD.13	Female	Latino	White	Less than 12 years	mild cognitive impairment	70	n.a.	n.a.	n.a.	25	8.4	P221
IPD.14	Female	Latino	White	Less than 12 years	severe cognitive impairment	n.a.	n.a.	n.a.	n.a.	15	8.7	P223
IPD.15	Male	Latino	White	Greater than 16 years	normal cognitive impairment	52	n.a.	n.a.	n.a.	30	8.7	P223
IPD.16	Female	Latino	White	Greater than 16 years	severe cognitive impairment	n.a.	n.a.	n.a.	n.a.	19	8.7	P128
IPD.17	Male	Latino	White	Less than 12 years	severe cognitive impairment	n.a.	n.a.	n.a.	n.a.	19	8.2	P125
IPD.18	Female	Latino	White	Less than 12 years	mild cognitive impairment	62	n.a.	n.a.	n.a.	24	8.2	P217
IPD.19	Male	Latino	White	12-16 years	mild cognitive impairment	n.a.	n.a.	No	No	25	8.6	P221
IPD.20	Female	Latino	White	Less than 12 years	normal cognitive impairment	n.a.	n.a.	No	No	30	8.7	P128
IPD.21	Male	Latino	White	12-16 years	normal cognitive impairment	63	n.a.	n.a.	n.a.	27	8.8	P218
IPD.22	Female	Latino	White	12-16 years	normal cognitive impairment	70	n.a.	n.a.	n.a.	29	8.2	P123
IPD.23	Male	Latino	White	12-16 years	normal cognitive impairment	47	n.a.	n.a.	n.a.	29	9	P125
IPD.24	Female	Latino	White	Less than 12 years	normal cognitive impairment	n.a.	n.a.	n.a.	n.a.	29	9.2	P219
IPD.25	Male	Latino	White	Less than 12 years	normal cognitive impairment	n.a.	n.a.	n.a.	n.a.	30	8.5	P126
IPD.26	Female	Latino	White	Less than 12 years	mild cognitive impairment	69	n.a.	n.a.	n.a.	23	8.5	P126

## Sheet: Table S2 
		Table S2. Details of m6A RNA methylation regulatory factors included in this study
	HGNC symbol	Approved name	HGNC ID	NCBI gene ID	Ensembl	UCSC gene ID	RefSeq accession	Location	Type	Coments
	DIMT1	DIMT1 rRNA methyltransferase and ribosome maturation factor	HGNC:30217	27292	ENSG00000086189	uc003jta.4	NM_014473	5q12.1	writer
	METTL3	methyltransferase like 3	HGNC:17563	56339	ENSG00000165819	uc001wbc.4	NM_019852	14q11.2	writer
	METTL4	methyltransferase like 4	HGNC:24726	64863	ENSG00000101574	uc002klh.5	NM_022840	18p11.32	writer
	TFB1M	transcription factor B1, mitochondrial	HGNC:17037	51106	ENSG00000029639	uc003qqj.5	NM_001350501	6q25.3	writer
	TRMO	tRNA methyltransferase O	HGNC:30967	51531	ENSG00000136932		NM_016481	9q22.33	writer
	METTL5	methyltransferase 14, N6-adenosine-methyltransferase subunit	HGNC:25006	29081	ENSG00000138382	uc002ufp.4	NM_014168	2q31.1	writer
	METTL14	methyltransferase 14, N6-adenosine-methyltransferase subunit	HGNC:29330	57221	ENSG00000145388	uc003icf.4	NM_020961	4q26	writer
	METTL16	methyltransferase 16, N6-methyladenosine	HGNC:28484	79066	ENSG00000127804	uc002fut.4	NM_024086	17p13.3	writer
	PCIF1	phosphorylated CTD interacting factor 1	HGNC:16200	63935	ENSG00000100982	uc002xqs.4	NM_022104	20q13.12	writer
	ZCCHC4	zinc finger CCHC-type containing 4	HGNC:22917	29063	ENSG00000168228	uc003grl.5	ENSG00000168228	4p15.2	Reader
	ALKBH5	alkB homolog 5, RNA demethylase	HGNC:25996	54890	ENSG00000091542	uc010cpw.4	NM_017758	17p11.2	Eraser
	FTO	FTO alpha-ketoglutarate dependent dioxygenase	HGNC:24678	79068	ENSG00000140718	uc002ehr.4	NM_001080432	16q12.2	Eraser
	BCLAF1	BCL2 associated transcription factor 1	HGNC:16863	9774	ENSG00000029363	uc003qgx.1	NM_014739	6q23.3	writer	WTAP complex
	CBLL1	Cbl proto-oncogene like 1	HGNC:21225	79872	ENSG00000105879	uc003veq.4	NM_024814	7q22.3	writer	WTAP complex
	RBM15	RNA binding motif protein 15	HGNC:14959	64783	ENSG00000162775	uc021orn.2	NM_022768	1p13.3	writer	WTAP complex
	THRAP3	thyroid hormone receptor associated protein 3	HGNC:22964	9967	ENSG00000054118	uc001cae.5	NM_005119	1p34.3	writer	WTAP complex
	VIRMA	vir like m6A methyltransferase associated	HGNC:24500	25962	ENSG00000164944	uc003ygo.3	NM_015496	8q22.1	writer	WTAP complex
	ZC3H13	zinc finger CCCH-type containing 13	HGNC:20368	23091	ENSG00000123200	uc001vas.3	NM_015070	13q14.13	writer	WTAP complex
	WTAP	WT1 associated protein	HGNC:16846	9589	ENSG00000146457	uc003qsl.6	NM_001270531.2	6q25.3	writer	WTAP complex
	RBM15B	RNA binding motif protein 15B	HGNC:24303	29890	ENSG00000259956	uc003dbd.4	NM_013286.5	3p21.2	Reader	RNA binding motif containing
	YTHDC1	YTH N6-methyladenosine RNA binding protein C1	HGNC:30626	91746	ENSG00000083896	uc003hdy.4	NM_001031732.4	4q13.2	Reader	YTH domain containing N6-methyladenosine readers
	YTHDC2	YTH N6-methyladenosine RNA binding protein C2	HGNC:24721	64848	ENSG00000047188	uc003kqn.4	NM_022828.5	5q22.2	Reader	YTH domain containing N6-methyladenosine readers
	YTHDF1	YTH N6-methyladenosine RNA binding protein F1	HGNC:15867	54915	ENSG00000149658	uc002yeh.4	NM_017798.4	20q13.33	Reader	YTH domain containing N6-methyladenosine readers
	YTHDF2	YTH N6-methyladenosine RNA binding protein F2	HGNC:31675	51441	ENSG00000198492	uc021okf.2	NM_016258.3	1p35.3	Reader	YTH domain containing N6-methyladenosine readers
	YTHDF3	YTH N6-methyladenosine RNA binding protein F3	HGNC:26465	253943	ENSG00000185728	uc033bnj.2	NM_152758.6	8q12.3	Reader	YTH domain containing N6-methyladenosine readers
	FMR1	fragile X messenger ribonucleoprotein 1	HGNC:3775	2332	ENSG00000102081	uc010nst.4	NM_002024.6	Xq27.3	Reader
	IGF2BP1	insulin like growth factor 2 mRNA binding protein 1	HGNC:28866	10642	ENSG00000159217	uc002iom.4	NM_006546.4	17q21.32	Reader	RNA binding motif containing
	IGF2BP2	insulin like growth factor 2 mRNA binding protein 2	HGNC:28867	10644	ENSG00000073792	uc003fpo.4	NM_006548.6	3q27.2	Reader	RNA binding motif containing
	IGF2BP3	insulin like growth factor 2 mRNA binding protein 3	HGNC:28868	10643	ENSG00000136231	uc003swg.4	NM_006547.3	7p15.3	Reader	RNA binding motif containing
	HNRNPC	heterogeneous nuclear ribonucleoprotein C	HGNC:5035	3183	ENSG00000092199	uc058zad.1	NM_004500.4	14q11.2	Reader	RNA binding motif containing
	HNRNPA2B1	Heterogeneous Nuclear Ribonucleoprotein A2/B1	HGNC:5033	3181	ENSG00000122566	uc003sxs.5	NM_002137.4	7p15.2	Reader
	CBLL1	Cbl proto-oncogene like 1	HGNC:21225	79872	ENSG00000105879	uc003veq.4	NM_024814	7q22.3	writer
	ZCCHC4	zinc finger CCHC-type containing 4	HGNC:22917	29063	ENSG00000168228	uc003grl.5	NM_001318148	4p15.2	writer

## Sheet: Table S3 
	Table S3. Metadata of iPD Latin America patients included in this study (Cohort validation)
		Female	Male
	n	5	5
	Years old	64.4 ±14.14	50.4 ±10.92
	H&Y Scale	2	2.66667
	MOCA Score	22.8	26.8
	Sample id	sex	Ethnicity	Race	Age at diagnosis	Use of pd medication	On levodopa	On dopamine agonist	H&Y Scale	MOCA score
	IPD1	Male	Latin	White	45	Yes	Yes	Yes	1.5	22
	IPD2	Male	Latin	White	38	Yes	Yes	No	4	29
	IPD3	Male	Latin	White	48	No	No	No	1	28
	IPD4	Male	Latin	White	67	Yes	Yes	No	2.5	28
	IPD5	Male	Latin	White	54	Yes	Yes	Yes	3	27
	IPD6	Female	Latin	White	81	Yes	Yes	No	2	15
	IPD7	Female	Latin	White	69	Yes	Yes	No	3	16
	IPD8	Female	Latin	White	65	Yes	Yes	No	1	27
	IPD9	Female	Latin	White	42	Yes	Yes	No	3	29
	IPD10	Female	Latin	White	65	No	No	No	1	27

## Sheet: Table S4 
	Table S4: Sequences of gene-specific primers to RT-qPCR and meRIP-qPCR
		Primer lists for qPCR & MERIP-QPCR
		Gene	Nucleotide sequences	Utilized
		PSMD6	Forward primer: 5’- AACACAGAAAAGGCCAAAAGCTTAAT -3’	RT-qPCR
			Reverse primer: 5’- AATAGCCACACAATAAAGACCCTGAT -3’
		VIRMA	Forward primer: 5’-CGAGCGCTGAGCAAAGTTC -3’	RT-qPCR
			Reverse primer: 5’- CAGCCTCTTAGCACCAGACC -3’
		HNRNPA2B1	Forward primer: 5’-TGTCTAAAAGATCACCATCCCCT -3’	RT-qPCR
			Reverse primer: 5’- GGGGACAGCCAATAATGTCCA -3’
		YTHDF3	Forward primer: 5’-AAAAGACGGGCCTCTTCCTC -3’	RT-qPCR
			Reverse primer: 5’- GACATTCTTCACCGCAACCC -3’
		PKHD1	Forward primer: 5’-GCCTGAGAGGACAGAACACC -3’	MeRIP-qPCR
			Reverse primer: 5’- AACAGAGCCATTCCCTGTGG -3’
		NRCAM	Forward primer: 5’-AGGAAGATGCCCATGCTGAC -3’	MeRIP-qPCR
			Reverse primer: 5’- ATGGCGTTGACAGGAGAAGG -3’

## Sheet: Table S5
	Table S5: List of DEG among control and early iPD
	gene	baseMean	log2FoldChange	lfcSE	stat	pvalue	padj
	AC129915.3	11.9858	-4.28243	1.12073	-3.82113	0.000132843	1.32843e-05
	AL772363.1	2.06752	-3.72499	0.979761	-3.80194	0.000143566	1.43566e-05
	MIR137HG	2.04341	-3.57634	1.04524	-3.42156	0.00062262	6.2262e-05
	LINC00343	1.60549	-3.53376	1.02773	-3.43841	0.000585151	5.85151e-05
	AC093802.1	1.96479	-3.50707	0.946306	-3.70606	0.000210511	2.10511e-05
	PATE4	1.70744	-3.50301	0.99972	-3.50399	0.000458338	4.58338e-05
	AL079307.1	2.70538	-3.47286	0.854321	-4.06505	4.80214e-05	4.80214e-06
	KRT16P6	2.29283	-3.44685	0.975598	-3.53307	0.00041077	4.1077e-05
	KCNC2	2.3358	-3.43197	0.902664	-3.80205	0.000143506	1.43506e-05
	OR7E122P	2.90477	-3.41418	0.895837	-3.81116	0.000138315	1.38315e-05
	MAPK15	3.62189	-3.38673	1.01585	-3.33389	0.000856404	8.56404e-05
	PNLIPRP1	2.67299	-3.38015	0.871092	-3.88036	0.000104304	1.04304e-05
	CBLN4	1.99296	-3.37392	0.975434	-3.45889	0.000542397	5.42397e-05
	BNC1	1.84738	-3.34001	0.874757	-3.81821	0.000134421	1.34421e-05
	GABRQ	2.8705	-3.26776	0.971736	-3.3628	0.000771553	7.71553e-05
	GRM1	3.58378	-3.2603	0.685642	-4.75511	1.98336e-06	1.98336e-07
	MAPK4	3.55418	-3.23448	0.83585	-3.8697	0.000108971	1.08971e-05
	C6orf223	1.97666	-3.19981	0.96803	-3.30549	0.000948119	9.48119e-05
	CNTNAP5	3.2546	-3.1936	0.771866	-4.13751	3.51098e-05	3.51098e-06
	SLC35F4	2.66361	-3.1919	0.837696	-3.81034	0.000138778	1.38778e-05
	OR4K2	2.28603	-3.18326	0.884883	-3.59738	0.000321443	3.21443e-05
	C4orf54	3.54306	-3.16847	0.747631	-4.23802	2.25504e-05	2.25504e-06
	WASF3-AS1	1.61711	-3.12958	0.864226	-3.62126	0.000293172	2.93172e-05
	PSORS1C1	3.74895	-3.12244	0.89323	-3.49567	0.000472872	4.72872e-05
	LINC01568	2.87207	-3.10335	0.866515	-3.58141	0.000341741	3.41741e-05
	CBLN2	2.95277	-3.0879	0.838604	-3.6822	0.000231233	2.31233e-05
	C1QTNF8	1.36808	-3.07621	0.852636	-3.60789	0.000308703	3.08703e-05
	EGFR-AS1	1.32367	-3.06645	0.852037	-3.59896	0.000319495	3.19495e-05
	AADACL3	2.25996	-3.06408	0.753236	-4.06789	4.74401e-05	4.74401e-06
	AC022905.1	1.60333	-3.0606	0.911254	-3.35867	0.00078318	7.8318e-05
	OTP	2.56775	-3.05844	0.75095	-4.07275	4.64605e-05	4.64605e-06
	LINC02538	2.13148	-3.05843	0.92218	-3.31652	0.000911471	9.11471e-05
	LINC01197	2.94933	-3.04495	0.920841	-3.3067	0.000944013	9.44013e-05
	PPP1R1A	2.4747	-3.04463	0.883866	-3.44467	0.000571752	5.71752e-05
	PLA2G4D	3.04776	-3.03552	0.80254	-3.7824	0.000155327	1.55327e-05
	CACNA1G	6.08991	-3.02918	0.730965	-4.14407	3.41189e-05	3.41189e-06
	SLC17A4	2.40217	-3.02085	0.912619	-3.31009	0.000932668	9.32668e-05
	NR2E3	2.63539	-3.01979	0.826637	-3.6531	0.000259096	2.59096e-05
	USH1C	2.35678	-3.01736	0.713916	-4.22649	2.37367e-05	2.37367e-06
	IRX2	2.32875	-3.01414	0.820762	-3.67237	0.000240311	2.40311e-05
	XKR4	5.44357	-3.01356	0.752334	-4.00562	6.18562e-05	6.18562e-06
	OR52A1	2.92276	-2.98783	0.752086	-3.97272	7.10571e-05	7.10571e-06
	SLC6A17	3.9868	-2.97038	0.793257	-3.74454	0.000180724	1.80724e-05
	IGSF21	2.10698	-2.96205	0.829755	-3.56979	0.000357271	3.57271e-05
	BHLHE22	2.12844	-2.95486	0.814975	-3.6257	0.000288176	2.88176e-05
	SERTAD4	2.66394	-2.94874	0.846741	-3.48246	0.000496824	4.96824e-05
	NR2F1	2.5734	-2.92716	0.871513	-3.35871	0.000783067	7.83067e-05
	SLC5A12	3.22911	-2.92166	0.830119	-3.51956	0.000432257	4.32257e-05
	HNRNPA1P54	2.00832	-2.91034	0.857304	-3.39476	0.0006869	6.869e-05
	FGF4	2.03548	-2.88269	0.673559	-4.27978	1.87077e-05	1.87077e-06
	SCEL	2.31933	-2.86439	0.839407	-3.4124	0.000643927	6.43927e-05
	AP001993.1	4.02543	-2.86188	0.841741	-3.39995	0.00067397	6.7397e-05
	KRT78	2.91958	-2.85281	0.845327	-3.3748	0.000738685	7.38685e-05
	USP2-AS1	3.22712	-2.84702	0.840307	-3.38807	0.000703875	7.03875e-05
	LINC01553	2.14548	-2.82446	0.787346	-3.58732	0.000334094	3.34094e-05
	OFCC1	3.0742	-2.78571	0.752494	-3.70197	0.000213936	2.13936e-05
	PDZRN4	2.75064	-2.78001	0.779987	-3.56417	0.000365004	3.65004e-05
	AP005230.1	3.7227	-2.77432	0.702548	-3.94893	7.85004e-05	7.85004e-06
	COL21A1	3.87217	-2.76728	0.727148	-3.80566	0.000141429	1.41429e-05
	LMNTD1	1.93281	-2.7584	0.785369	-3.51223	0.000444361	4.44361e-05
	ATP6V0A4	3.02162	-2.75466	0.786154	-3.50396	0.000458386	4.58386e-05
	CLEC19A	1.87179	-2.75428	0.692709	-3.9761	7.00539e-05	7.00539e-06
	TMCO5A	2.6011	-2.75328	0.794955	-3.46344	0.000533323	5.33323e-05
	ASTN1	2.20081	-2.73654	0.811229	-3.37333	0.000742652	7.42652e-05
	FGF1	3.10074	-2.73485	0.823274	-3.32192	0.000893997	8.93997e-05
	KIAA1210	3.24869	-2.72321	0.790698	-3.44405	0.000573068	5.73068e-05
	COL1A2	5.54391	-2.71501	0.65069	-4.17251	3.01266e-05	3.01266e-06
	ADRA2B	2.05858	-2.713	0.818527	-3.31449	0.000918102	9.18102e-05
	AC005524.1	2.07623	-2.71255	0.67384	-4.02551	5.6852e-05	5.6852e-06
	SULF1	6.06427	-2.70248	0.689555	-3.91916	8.88567e-05	8.88567e-06
	SORCS1	4.01971	-2.69128	0.702474	-3.83115	0.000127548	1.27548e-05
	KCNJ5	3.74796	-2.69041	0.666799	-4.03481	5.46463e-05	5.46463e-06
	LINC00922	1.88198	-2.6859	0.787142	-3.41222	0.000644371	6.44371e-05
	AL449403.2	1.5214	-2.67762	0.795892	-3.36431	0.000767364	7.67364e-05
	SULT1C2	4.93459	-2.67715	0.751281	-3.56345	0.00036601	3.6601e-05
	AL355499.1	2.851	-2.65988	0.77795	-3.41909	0.000628305	6.28305e-05
	FAM135B	5.81246	-2.6477	0.689305	-3.84112	0.000122476	1.22476e-05
	ATP1B4	2.14616	-2.64518	0.729469	-3.62617	0.000287652	2.87652e-05
	SRPX2	3.51048	-2.64118	0.725148	-3.64226	0.000270258	2.70258e-05
	KIF25	3.08741	-2.62118	0.661844	-3.96041	7.48213e-05	7.48213e-06
	LINC01579	4.10623	-2.61578	0.598533	-4.37032	1.24065e-05	1.24065e-06
	GRIN2B	15.8964	-2.61218	0.567798	-4.60055	4.21374e-06	4.21374e-07
	NPAP1	2.42088	-2.60311	0.699101	-3.72352	0.000196468	1.96468e-05
	HEPACAM	2.58604	-2.59476	0.743647	-3.48924	0.0004844	4.844e-05
	TTLL6	1.78186	-2.59432	0.716334	-3.62166	0.000292714	2.92714e-05
	SMIM36	1.75898	-2.58927	0.771842	-3.35466	0.000794633	7.94633e-05
	GABRG3	5.13912	-2.58892	0.666187	-3.88618	0.000101832	1.01832e-05
	LINC01847	3.04599	-2.55614	0.761882	-3.35503	0.000793556	7.93556e-05
	TACR1	2.63379	-2.54451	0.760227	-3.34704	0.000816801	8.16801e-05
	AMOTL2	3.63311	-2.54277	0.670706	-3.79119	0.000149929	1.49929e-05
	SLC25A48	3.97939	-2.5343	0.663597	-3.81903	0.000133976	1.33976e-05
	CFAP47	5.10906	-2.52186	0.683298	-3.69071	0.000223625	2.23625e-05
	GDNF	2.72119	-2.51711	0.753003	-3.34276	0.000829503	8.29503e-05
	AMER2	4.30867	-2.51119	0.657108	-3.82158	0.000132598	1.32598e-05
	ADRA1A	3.48729	-2.49749	0.711288	-3.51123	0.000446045	4.46045e-05
	ADGRA1	3.52398	-2.4958	0.676063	-3.69167	0.00022279	2.2279e-05
	AL805961.2	2.12229	-2.49249	0.727662	-3.42535	0.000614018	6.14018e-05
	PLCZ1	1.96493	-2.4847	0.745399	-3.33338	0.000857982	8.57982e-05
	SOX9-AS1	6.69363	-2.48339	0.618394	-4.01586	5.92282e-05	5.92282e-06
	SAMD7	1.86206	-2.47797	0.659938	-3.75485	0.000173444	1.73444e-05
	SLC6A2	3.49123	-2.47776	0.598884	-4.13729	3.51426e-05	3.51426e-06
	CDC20B	3.2896	-2.47463	0.719416	-3.43978	0.000582178	5.82178e-05
	MYH8	4.00435	-2.46774	0.680475	-3.62649	0.000287299	2.87299e-05
	PAX1	3.44352	-2.45686	0.706007	-3.47993	0.000501538	5.01538e-05
	AC091078.1	2.56107	-2.45249	0.724083	-3.38703	0.000706526	7.06526e-05
	GOLGA6L2	6.30455	-2.42759	0.632098	-3.84053	0.00012277	1.2277e-05
	LINC01435	3.6614	-2.42046	0.690851	-3.50359	0.000459023	4.59023e-05
	MROH2A	5.73004	-2.39345	0.651005	-3.67655	0.000236406	2.36406e-05
	FAT3	9.22511	-2.386	0.563858	-4.23157	2.32065e-05	2.32065e-06
	NPAS3	4.64883	-2.3825	0.692899	-3.43845	0.000585051	5.85051e-05
	LINC01234	2.46881	-2.37355	0.67645	-3.50884	0.000450072	4.50072e-05
	COL14A1	6.89259	-2.36052	0.560512	-4.21137	2.53824e-05	2.53824e-06
	SEMA3F	3.96309	-2.35714	0.692182	-3.40538	0.000660712	6.60712e-05
	COL9A1	4.8651	-2.35377	0.659	-3.57173	0.000354625	3.54625e-05
	ELN	5.4918	-2.33727	0.630455	-3.70728	0.000209498	2.09498e-05
	ONECUT2	5.6332	-2.32791	0.688257	-3.38233	0.000718742	7.18742e-05
	PEX5L	4.04026	-2.32595	0.680812	-3.41643	0.000634468	6.34468e-05
	STUM	3.28814	-2.31561	0.65186	-3.55231	0.000381867	3.81867e-05
	AC073133.2	2.11696	-2.30248	0.694836	-3.3137	0.000920688	9.20688e-05
	NUPR1	3.68137	-2.29266	0.55809	-4.10804	3.99028e-05	3.99028e-06
	SPSB4	3.08407	-2.29038	0.621384	-3.68593	0.000227869	2.27869e-05
	SMAD9	2.80936	-2.28258	0.677973	-3.36678	0.000760512	7.60512e-05
	THSD4	8.23789	-2.28166	0.585522	-3.89681	9.74694e-05	9.74694e-06
	LINC02181	2.34754	-2.28091	0.608115	-3.75078	0.000176285	1.76285e-05
	TRPM1	6.66251	-2.26548	0.552172	-4.10285	4.08091e-05	4.08091e-06
	LINC02179	2.34176	-2.26102	0.650237	-3.47722	0.000506633	5.06633e-05
	KIRREL1	5.24851	-2.25261	0.61259	-3.6772	0.000235811	2.35811e-05
	SLC1A6	5.71954	-2.24947	0.666902	-3.37301	0.000743505	7.43505e-05
	PRKAA2	3.09409	-2.23959	0.65773	-3.40502	0.000661583	6.61583e-05
	WDR72	4.60077	-2.23643	0.62478	-3.57955	0.00034419	3.4419e-05
	CARMN	8.45354	-2.22723	0.631959	-3.52434	0.000424547	4.24547e-05
	COL6A5	5.56979	-2.22194	0.649374	-3.42166	0.00062239	6.2239e-05
	DDX4	3.91058	-2.2212	0.541666	-4.10069	4.11926e-05	4.11926e-06
	PPP2R2C	6.32014	-2.21813	0.671273	-3.30436	0.00095193	9.5193e-05
	ABCA8	5.45496	-2.21657	0.621476	-3.56663	0.000361605	3.61605e-05
	AC012485.1	3.49188	-2.21599	0.535506	-4.13812	3.50158e-05	3.50158e-06
	CSRNP3	4.12095	-2.21338	0.656844	-3.36973	0.00075243	7.5243e-05
	MMP2	3.91228	-2.2101	0.664678	-3.32507	0.000883971	8.83971e-05
	LSAMP	4.2361	-2.20306	0.623431	-3.53376	0.000409686	4.09686e-05
	BOC	6.20128	-2.19947	0.496803	-4.42725	9.54443e-06	9.54443e-07
	ASXL3	5.78232	-2.19384	0.580108	-3.78177	0.000155716	1.55716e-05
	AC036214.1	3.23129	-2.18125	0.63777	-3.42012	0.000625941	6.25941e-05
	LINC01091	2.75167	-2.1634	0.636558	-3.3986	0.000677324	6.77324e-05
	CARD10	6.48792	-2.16034	0.511305	-4.22514	2.38787e-05	2.38787e-06
	MYT1L	17.7563	-2.15241	0.539611	-3.98881	6.64053e-05	6.64053e-06
	MYOZ3	3.51323	-2.14308	0.623444	-3.43748	0.000587151	5.87151e-05
	CLSTN2	6.01591	-2.13704	0.63409	-3.37025	0.000751002	7.51002e-05
	PAX3	3.71269	-2.13371	0.603231	-3.53714	0.000404492	4.04492e-05
	KCTD16	5.97764	-2.13111	0.608158	-3.5042	0.000457985	4.57985e-05
	AC104758.3	3.21802	-2.12019	0.573241	-3.6986	0.000216788	2.16788e-05
	PAX6	10.5505	-2.11193	0.57634	-3.66439	0.000247932	2.47932e-05
	OTOGL	4.87465	-2.07135	0.5478	-3.78121	0.000156068	1.56068e-05
	PDE1C	8.29302	-2.06308	0.518608	-3.97811	6.94656e-05	6.94656e-06
	CFAP65	2.98159	-2.05268	0.60742	-3.37933	0.000726615	7.26615e-05
	ESRP2	4.63256	-2.05128	0.47426	-4.32522	1.52377e-05	1.52377e-06
	CDH13	4.66613	-2.0478	0.595764	-3.43726	0.000587621	5.87621e-05
	FAM189A2	4.6811	-2.04646	0.590544	-3.46538	0.000529478	5.29478e-05
	ITGA8	6.17481	-2.03809	0.502407	-4.05665	4.97823e-05	4.97823e-06
	ADCY2	7.86474	-2.01853	0.585513	-3.44745	0.00056591	5.6591e-05
	AC245060.6	4.54133	-2.0098	0.558805	-3.5966	0.000322404	3.22404e-05
	POU2F3	4.78993	-2.00609	0.579274	-3.4631	0.000533983	5.33983e-05
	FBLN1	7.43315	-2.00311	0.587995	-3.40667	0.000657599	6.57599e-05
	OTOG	7.62191	-1.98434	0.595685	-3.33119	0.000864766	8.64766e-05
	EPHA10	3.68774	-1.97311	0.579538	-3.40462	0.000662554	6.62554e-05
	PKHD1	12.8116	-1.96371	0.492031	-3.99104	6.5785e-05	6.5785e-06
	FAM19A5	3.42828	-1.95977	0.578394	-3.3883	0.000703275	7.03275e-05
	RIMS2	5.96213	-1.95493	0.556059	-3.5157	0.000438603	4.38603e-05
	GUCY1A2	8.29643	-1.9414	0.547686	-3.54473	0.000393021	3.93021e-05
	MYRIP	4.37357	-1.92834	0.582416	-3.31093	0.00092985	9.2985e-05
	RASEF	4.80249	-1.90841	0.550775	-3.46496	0.00053032	5.3032e-05
	MPDZ	5.85045	-1.89444	0.480432	-3.9432	8.04015e-05	8.04015e-06
	TJP1	7.83284	-1.87453	0.499176	-3.75524	0.000173173	1.73173e-05
	CTNND2	6.76558	-1.87253	0.474096	-3.94969	7.8252e-05	7.8252e-06
	CRMP1	7.03351	-1.87134	0.495397	-3.77744	0.000158447	1.58447e-05
	AGBL1	3.86921	-1.86426	0.564134	-3.30463	0.000951007	9.51007e-05
	LAMA3	11.2229	-1.8579	0.449167	-4.13633	3.52904e-05	3.52904e-06
	ADCY1	8.99164	-1.85163	0.514526	-3.59872	0.000319791	3.19791e-05
	PAPPA	6.60486	-1.85113	0.513289	-3.60641	0.000310462	3.10462e-05
	DNAH2	16.2288	-1.84651	0.524345	-3.52155	0.000429025	4.29025e-05
	ANKRD26P1	3.88912	-1.8444	0.519546	-3.55001	0.000385213	3.85213e-05
	ARNT2	6.83109	-1.83668	0.451756	-4.06565	4.78995e-05	4.78995e-06
	IGDCC4	7.01157	-1.83567	0.493902	-3.71667	0.000201869	2.01869e-05
	CARD14	6.51302	-1.83167	0.529626	-3.45842	0.00054336	5.4336e-05
	DDX25	6.51448	-1.82532	0.450869	-4.04845	5.15581e-05	5.15581e-06
	SLC12A5	7.47251	-1.80824	0.536414	-3.37098	0.000749026	7.49026e-05
	PLA2R1	4.26064	-1.80171	0.520122	-3.46401	0.000532188	5.32188e-05
	RPS20P5	1.42614	-1.79349	0.527917	-3.3973	0.000680538	6.80538e-05
	FN1	9.39787	-1.77806	0.471846	-3.76831	0.000164353	1.64353e-05
	KCNK9	6.03191	-1.76959	0.478322	-3.69958	0.000215955	2.15955e-05
	CFAP46	13.3587	-1.76909	0.448788	-3.94193	8.08272e-05	8.08272e-06
	LAMB4	2.99835	-1.75882	0.498117	-3.53094	0.000414092	4.14092e-05
	LINC01748	5.42928	-1.75088	0.517163	-3.38555	0.00071035	7.1035e-05
	DZIP1	5.92006	-1.74475	0.426	-4.09566	4.2096e-05	4.2096e-06
	CPT1C	6.70603	-1.7375	0.499741	-3.47679	0.000507454	5.07454e-05
	RUNX1T1	7.9197	-1.68652	0.50147	-3.36316	0.000770566	7.70566e-05
	IL12A-AS1	5.52782	-1.6862	0.47307	-3.56437	0.000364733	3.64733e-05
	AFAP1L1	5.43749	-1.68453	0.414502	-4.06398	4.82427e-05	4.82427e-06
	TMEM132A	5.49219	-1.65135	0.470251	-3.51164	0.000445347	4.45347e-05
	ADAMTSL3	8.56124	-1.65043	0.490745	-3.3631	0.000770716	7.70716e-05
	COL22A1	13.2914	-1.6447	0.488968	-3.36362	0.000769275	7.69275e-05
	WNT5A	4.93801	-1.63499	0.491844	-3.32421	0.000886707	8.86707e-05
	PTPN14	11.0658	-1.62109	0.422063	-3.84087	0.0001226	1.226e-05
	RBFOX3	9.30642	-1.61721	0.489694	-3.30249	0.000958303	9.58303e-05
	MAGI1	10.9399	-1.61511	0.451037	-3.58087	0.000342446	3.42446e-05
	SYT16	6.89421	-1.61079	0.470951	-3.4203	0.000625516	6.25516e-05
	GREB1L	6.93117	-1.58779	0.430356	-3.68949	0.000224708	2.24708e-05
	RPL21P40	2.94108	-1.58228	0.423019	-3.74046	0.000183687	1.83687e-05
	WDR87	8.98573	-1.58217	0.455952	-3.47003	0.000520398	5.20398e-05
	KCNT1	13.2399	-1.57732	0.391046	-4.0336	5.49279e-05	5.49279e-06
	PRTG	9.16629	-1.56641	0.410355	-3.81722	0.000134966	1.34966e-05
	TMEM132B	11.3591	-1.5484	0.439145	-3.52594	0.000421983	4.21983e-05
	HTR4	7.36059	-1.47323	0.402403	-3.66109	0.000251141	2.51141e-05
	NWD1	9.04602	-1.45159	0.3776	-3.84426	0.000120917	1.20917e-05
	IGLV6-57	24.7027	-1.45068	0.323499	-4.48433	7.31422e-06	7.31422e-07
	IGLV3-1	122.112	-1.38548	0.315514	-4.39118	1.12736e-05	1.12736e-06
	TRPM8	7.56479	-1.38245	0.415703	-3.32558	0.000882344	8.82344e-05
	PHACTR3	7.97842	-1.35464	0.392809	-3.44859	0.000563524	5.63524e-05
	SLC1A2	13.8982	-1.32088	0.364795	-3.6209	0.00029358	2.9358e-05
	IGLV3-21	114.985	-1.28114	0.307823	-4.16194	3.15561e-05	3.15561e-06
	IGLV1-40	94.873	-1.19196	0.350287	-3.40281	0.000666958	6.66958e-05
	NRCAM	113.726	-1.18234	0.294147	-4.01957	5.83042e-05	5.83042e-06
	SMG1P4	141.319	-1.15753	0.325343	-3.55787	0.000373878	3.73878e-05
	IGKV1-12	36.8521	-1.1422	0.271176	-4.21203	2.53085e-05	2.53085e-06
	CGN	10.7415	-1.12429	0.334715	-3.35894	0.000782427	7.82427e-05
	IGHV2-5	37.3949	-1.08149	0.278256	-3.88666	0.000101634	1.01634e-05
	IGLV3-25	78.6532	-1.08051	0.309431	-3.49193	0.000479539	4.79539e-05
	IGLV2-8	50.7088	-1.07302	0.30265	-3.54541	0.000392005	3.92005e-05
	KRT73-AS1	48.9031	-1.02192	0.237611	-4.30083	1.70161e-05	1.70161e-06
	IGLV3-19	64.9703	-1.01255	0.261881	-3.86646	0.000110425	1.10425e-05
	KIF26B	15.0666	-1.00807	0.296647	-3.3982	0.000678305	6.78305e-05
	IGLV1-44	42.4329	-1.0077	0.266977	-3.7745	0.000160332	1.60332e-05
	KIR3DL1	43.5853	1.05994	0.31562	3.35827	0.000784308	7.84308e-05
	MYOM2	379.632	1.65185	0.426515	3.87289	0.000107551	1.07551e-05
	RNU1-27P	13.7124	1.93461	0.573216	3.375	0.000738151	7.38151e-05
	RNU1-67P	8.62106	2.04967	0.519513	3.94537	7.96767e-05	7.96767e-06
	HLA-V	154.888	2.45933	0.710266	3.46254	0.000535093	5.35093e-05
	RNU1-3	51.2876	3.01002	0.848491	3.54749	0.000388916	3.88916e-05

## Sheet: Table S6 
	Table S6: Enriched GO terms of DEG among controls and early iPD patients.
	source	term_id	term_size	Fold Enrichment	adjusted_p_value	term_name	genes
	GO_CC	GO:0031410	504	8.00073	1.47678e-12	cytoplasmic vesicle	CFH,GZMB,EPPIN,NR1H4,STAB1,SIGLEC1,MYH9,TBX21,VIM,MARCO,WAS,MEFV,FCN1,APOL1,CLEC4M,LILRB1,SLC10A1,TNFRSF1B,ARG2,APOB,SBNO2,CHGA,PYGL,C6,MMP9,OPRK1,SLC11A1,GZMH,POU2F2,TYROBP,ENO1,HDAC4,HCK,NEDD4,FGR,FOSL2,IFI35,TNIP3,NLRC4,SPI1,CSF2RB,IRAK3,MAPK1,BCL3,AVP,SLAMF7,TAC1,MAPK3,NFKBIB,P2RX7,RHOA,GRAMD4,FMO1,ITGB5,HIF1A,TSPO,C8B,TLR8,PVR,CCDC80,FGFR2,NOS2,RNASET2,ICAM1,LGALS1,CTSG,DNAJC3,ZMPSTE24,PAF1,…
	GO_CC	GO:0097708	506	7.98223	1.71599e-12	intracellular vesicle	TMEM176A,KIR3DX1,KDM5D,CFH,THPO,GZMB,SH2D2A,NR1H4,GAL,TNFSF13B,MYH9,TBX21,VIM,CHRNA4,CARD10,MARCO,WAS,MEFV,FCN1,APOL1,CLEC4M,LILRB1,FOXF1,ADGRF5,CST7,TNFRSF1B,CD9,ARG2,HMOX1,SBNO2,CHGA,FECH,C6,OPRK1,SLC11A1,POU2F2,PLA2G3,ITGA2B,TYROBP,FCGRT,HDAC4,HCK,DPEP1,NEDD4,FGR,CYP26B1,FOSL2,IFI35,CLDN18,TNIP3,NLRC4,BMX,IL2RB,SPI1,CSF2RB,IRAK3,MAPK1,BCL3,TGFBR3,IGLV6-57,HIPK2,SLAMF7,TAC1,MAPK3,IGLV3-1,P2RX7,…
	GO_BP	GO:0044419	270	7.53763	4.04312e-10	biological process involved in interspecies interaction between organisms	CFH,GZMB,EPPIN,NR1H4,STAB1,TBX21,VIM,MARCO,WAS,MEFV,FCN1,APOL1,CLEC4M,LILRB1,TNFRSF1B,ARG2,APOB,SBNO2,CHGA,PYGL,C6,MMP9,OPRK1,SLC11A1,POU2F2,TYROBP,ENO1,HDAC4,HCK,NEDD4,FGR,FOSL2,IFI35,TNIP3,NLRC4,SPI1,CSF2RB,IRAK3,MAPK1,BCL3,SLAMF7,TAC1,MAPK3,NFKBIB,P2RX7,RHOA,GRAMD4,FMO1,HIF1A,TSPO,C8B,TLR8,PVR,CCDC80,FGFR2,NOS2,RNASET2,CTSG,DNAJC3,ZMPSTE24,PAF1,CORO1A,IL4R,CCL22,GRN,MAP2K3,RIOK3,MAVS,LAMP2,MAP…
	GO_BP	GO:0002376	437	7.08274	1.19394e-08	immune system process	CFH,GZMB,EPPIN,NR1H4,STAB1,TBX21,VIM,MARCO,WAS,MEFV,FCN1,APOL1,CLEC4M,LILRB1,TNFRSF1B,ARG2,APOB,SBNO2,CHGA,PYGL,C6,MMP9,OPRK1,SLC11A1,POU2F2,TYROBP,ENO1,HDAC4,HCK,NEDD4,FGR,FOSL2,IFI35,TNIP3,NLRC4,SPI1,CSF2RB,IRAK3,MAPK1,BCL3,SLAMF7,TAC1,MAPK3,NFKBIB,P2RX7,RHOA,GRAMD4,FMO1,HIF1A,TSPO,C8B,TLR8,PVR,CCDC80,FGFR2,NOS2,RNASET2,CTSG,DNAJC3,ZMPSTE24,PAF1,CORO1A,IL4R,CCL22,GRN,MAP2K3,RIOK3,MAVS,LAMP2,MAP…
	GO_BP	GO:0043207	236	6.9622	2.83004e-08	response to external biotic stimulus	OSBPL5,SCARF1,DPYSL2,STAB1,SIGLEC1,MYH9,GAS7,MSR1,MARCO,WAS,FCN1,CLEC4M,LILRB1,FOXF1,ACHE,CD9,CALCRL,BAIAP3,RAB36,CHGA,TOM1,ACTN2,ABCA7,LLGL2,SLC11A1,MLC1,EPN3,PLA2G3,SNX10,TYROBP,FCGRT,CFTR,HCK,SYT13,NEDD4,FGR,COPZ2,LRP2,IL2RB,SPI1,CMTM6,MAPK1,CACNG5,PACSIN2,MAPK3,SYNDIG1,P2RX7,VPS9D1,TNK2,EPHA3,SRPX,ATP9A,ELMO2,NCF4,LRRC7,SOX30,STXBP2,RP2,ACTB,NDRG4,SIRPB1,NOS2,RHOV,ANKRD13A,GAB2,ARHGAP44,FUZ,R…
	GO_BP	GO:0051707	236	6.9622	2.83004e-08	response to other organism	CFH,GZMB,EPPIN,NR1H4,STAB1,TBX21,VIM,MARCO,WAS,MEFV,FCN1,APOL1,CLEC4M,LILRB1,TNFRSF1B,ARG2,APOB,SBNO2,CHGA,PYGL,C6,MMP9,OPRK1,SLC11A1,POU2F2,TYROBP,ENO1,HDAC4,HCK,NEDD4,FGR,FOSL2,IFI35,TNIP3,NLRC4,SPI1,CSF2RB,IRAK3,MAPK1,BCL3,SLAMF7,TAC1,MAPK3,NFKBIB,P2RX7,RHOA,GRAMD4,FMO1,SRPX,HIF1A,TSPO,C8B,TLR8,PVR,CCDC80,FGFR2,NOS2,RNASET2,CTSG,DNAJC3,ZMPSTE24,PAF1,CORO1A,IL4R,CCL22,GRN,MAP2K3,RIOK3,MAVS,LAMP…
	GO_BP	GO:0016192	322	6.95414	2.99677e-08	vesicle-mediated transport	KIR3DX1,KDM5D,CFH,GZMB,NR1H4,TNFSF13B,TBX21,VIM,CARD10,MARCO,WAS,MEFV,FCN1,APOL1,CLEC4M,LILRB1,FOXF1,CST7,TNFRSF1B,ARG2,SBNO2,CHGA,C6,OPRK1,SLC11A1,POU2F2,PLA2G3,TYROBP,FCGRT,HDAC4,HCK,NEDD4,FGR,FOSL2,IFI35,TNIP3,NLRC4,BMX,IL2RB,SPI1,CSF2RB,IRAK3,MAPK1,BCL3,TGFBR3,IGLV6-57,SLAMF7,TAC1,IGLV3-1,P2RX7,GRAMD4,CD59,IGLV3-21,FAS,IGKV1-12,CD276,C8B,TLR8,CRKL,PVR,OSM,STXBP2,ALOX5,FGL1,NOS2,RNASET2,ICAM1,…
	GO_CC	GO:0030141	189	6.93521	4.84301e-09	secretory granule	CFH,GZMB,EPPIN,TIMP1,NR1H4,STAB1,SIGLEC1,NUPR1,VIM,MARCO,WAS,MEFV,FCN1,APOL1,NOX3,CLEC4M,LILRB1,CST3,FOXF1,NDST1,CST7,TNFRSF1B,ARG2,HMOX1,SBNO2,CHGA,PTGER3,IL17RB,C6,MMP9,OPRK1,SLC11A1,NOX1,PLA2G3,MMP25,TNC,BRINP1,TYROBP,HDAC4,HCK,DPEP1,NEDD4,FGR,CYP26B1,FOSL2,IFI35,TNIP3,NLRC4,EXTL3,SPI1,IRAK3,BCL3,SLAMF7,TAC1,MAPK3,NFKBIB,P2RX7,GRAMD4,NFATC4,MAP3K20,ASIC4,HIF1A,HGF,C8B,TLR8,PVR,OSM,IGF1,ALOX5,N…
	GO_CC	GO:0031982	768	6.89196	6.57046e-09	vesicle	SCARF1,DPYSL2,STAB1,SIGLEC1,MYH9,GAS7,MSR1,MARCO,FCN1,CLEC4M,LILRB1,ACHE,CD9,CALCRL,TOM1,ABCA7,SLC11A1,MLC1,EPN3,SNX10,TYROBP,HCK,NEDD4,FGR,LRP2,IL2RB,MAPK1,CACNG5,PACSIN2,MAPK3,P2RX7,TNK2,EPHA3,SRPX,ATP9A,ELMO2,NCF4,ACTB,SIRPB1,NOS2,RHOV,ANKRD13A,RIN3,CORO1A,HFE,MYLK,AP2B1,AP3D1,CTTN,SNAP91,EHD3,TSC2,RAB27B,EPN1,SNCB,PTPRC,UNC13D,TF,GRK3,ITGAL,EHD2,ARFGAP1,SYT7,DRD4,TM9SF4,CACNG3,PLLP,TYRO3,AMPH…
	GO_BP	GO:0009607	247	6.89194	4.64935e-08	response to biotic stimulus	SH2D2A,TNFSF13B,MYH9,TBX21,WAS,LILRB1,TNFRSF1B,ARG2,SLC11A1,TYROBP,CYP26B1,FOSL2,SPI1,BCL3,SLAMF7,P2RX7,RHOA,CD276,ACTB,IGF1,SIRPB1,FGL1,ICAM1,LGALS1,SMAD7,CTSG,CORO1A,IL4R,HFE,AP3D1,PSEN1,RUNX3,MAD1L1,PTPRC,JAK2,ELF4,ITGAL,SLA2,CASP8,ALKBH5,TMEM98,RAB27A,PRDM1,CD4,EFNB1,TNFRSF9,SMARCD3,SIRPG,CSK,TSPAN32,IL7,IL12RB1,JMJD6,XBP1,KITLG,DHPS,CD209,RBX1,RORA,PYCARD,ITCH,RIPK2,PATZ1,PAG1,SMARCB1,PRKCZ,…
	GO_BP	GO:0006955	287	6.79242	9.31556e-08	immune response	KDM5D,CFH,GZMB,TBX21,WAS,FCN1,LILRB1,FOXF1,TNFRSF1B,SBNO2,CHGA,C6,SLC11A1,PLA2G3,TYROBP,HCK,FGR,IFI35,IL2RB,SPI1,CSF2RB,IRAK3,BCL3,SLAMF7,P2RX7,CD59,C8B,TLR8,PVR,STXBP2,NOS2,ICAM1,LGALS1,GAB2,SMAD7,CTSG,CDH17,CORO1A,IL4R,HFE,LAT2,GRN,MAVS,PSEN1,PTPRC,UNC13D,ITGAL,SLA2,MASP2,GATA1,HTR2A,TMEM98,ST3GAL1,RAB27A,STX4,JAG1,SLC7A5,CD22,MPO,ITM2A,SNAP23,STAP1,IL12RB1,UNG,XBP1,MSH2,WDR1,RORA,PYCARD,RGCC,R…
	GO_CC	GO:0005773	194	6.72005	2.16898e-08	vacuole	CFH,FGF4,GZMB,EPPIN,SCARF1,NR1H4,STAB1,SLC1A3,TBX21,NUPR1,TYMP,VIM,MARCO,WAS,MEFV,FCN1,APOL1,NOX3,CLEC4M,LILRB1,FOXF1,CST7,RP1,TNFRSF1B,CD9,ARG2,APOB,SBNO2,CHGA,FECH,PYGL,PTGER3,C6,PDE6C,MMP9,OPRK1,SLC11A1,CALB1,POU2F2,PLA2G3,TNC,TYROBP,ENO1,HDAC4,HCK,DPEP1,NEDD4,FGR,FOSL2,IFI35,TNIP3,NLRC4,EXTL3,SPI1,CSF2RB,IRAK3,MAPK1,BCL3,SEMA5B,SLAMF7,TAC1,PLAT,MAPK3,NFKBIB,P2RX7,RHOA,GRAMD4,FMO1,TRPA1,F11,PI…
	GO_CC	GO:0000323	172	6.34893	2.58887e-07	lytic vacuole	CFH,NPRL3,GZMB,EPPIN,TIMP1,SLC6A2,SCARF1,NR1H4,STAB1,SIGLEC1,GAL,PDK4,MYH9,SLC1A3,CTNNA1,NUPR1,AQP9,VIM,CHRNA4,MARCO,WAS,PXN,MEFV,FCN1,APOL1,NOX3,CLEC4M,LILRB1,SEL1L2,CST3,FOXF1,NDST1,CST7,ATP2B4,TNFRSF1B,CD9,CLCA1,ARG2,HMOX1,F9,SBNO2,CHGA,ARNT2,PTGER3,IL17RB,C6,HDAC10,ABCA7,MMP9,HSPB6,OPRK1,SLC52A3,SLC11A1,EYA1,MLC1,NOX1,PLA2G3,MMP25,TNC,BRINP1,TYROBP,ARHGEF10L,ENO1,CFTR,HDAC4,HCK,DPEP1,PPP1R15A…
	GO_CC	GO:0005764	172	6.34893	2.58887e-07	lysosome	TBX21,LILRB1,ARG2,FOSL2,BCL3,RHOA,LGALS1,SMAD7,IL4R,HFE,AP3D1,RUNX3,PTPRC,JAK2,ELF4,TMEM98,PRDM1,IL12RB1,RORA,ITCH,RIPK2,PRKCZ,RC3H2,EP300,CBFB,FOXP3,ABL1,NKAP,PRKCQ,RELB
	GO_CC	GO:0099503	222	6.17931	7.6874e-07	secretory vesicle	TMEM176A,KIR3DX1,CFH,THPO,NR1H4,GAL,TNFSF13B,TBX21,CARD10,WAS,MEFV,FCN1,LILRB1,FOXF1,ADGRF5,CST7,TNFRSF1B,CD9,ARG2,HMOX1,C6,SLC11A1,PLA2G3,ITGA2B,TYROBP,HCK,FGR,CYP26B1,FOSL2,IFI35,CLDN18,TNIP3,NLRC4,BMX,SPI1,IRAK3,MAPK1,MAPK3,P2RX7,RHOA,GRAMD4,CD59,HIF1A,CD276,C8B,TLR8,CRKL,PVR,STXBP2,ACTB,IGF1,SIRPB1,FGL1,NOS2,ICAM1,LGALS1,GAB2,SMAD7,CTSG,RIN3,TFE3,PAF1,CORO1A,IL4R,HFE,AP3D1,LAT2,GRN,RIOK3,MAVS…
	GO_BP	GO:0006952	286	6.11272	8.27432e-06	defense response	KIR3DX1,CFH,NR1H4,TNFSF13B,TBX21,CARD10,WAS,MEFV,FCN1,LILRB1,TNFRSF1B,ARG2,C6,SLC11A1,TYROBP,HCK,FGR,FOSL2,IFI35,TNIP3,NLRC4,BMX,SPI1,IRAK3,MAPK1,P2RX7,GRAMD4,CD59,CD276,C8B,TLR8,CRKL,PVR,FGL1,NOS2,LGALS1,SMAD7,CTSG,IL4R,HFE,LAT2,GRN,RIOK3,MAVS,LAMP2,PSEN1,MAP2K7,PTPRC,JAK2,TSPAN6,SLA2,MASP2,BCAR1,CASP8,TYRO3,LRCH4,SPPL2B,N4BP1,CD4,STX4,ESR1,GP6,ACOD1,EZR,CD22,UBR2,RNF31,XIAP,CD79B,WDFY1,MUL1,NLR…
	GO_BP	GO:0006897	158	6.01071	1.56047e-05	endocytosis	GZMB,TIMP1,NR1H4,STAB1,SIGLEC1,NUPR1,MEFV,FOXF1,NDST1,CST7,TNFRSF1B,HMOX1,SBNO2,PTGER3,MMP9,SLC11A1,NOX1,PLA2G3,MMP25,TNC,TYROBP,HDAC4,HCK,DPEP1,FGR,CYP26B1,FOSL2,IFI35,TNIP3,NLRC4,EXTL3,TAC1,NFKBIB,P2RX7,NFATC4,MAP3K20,HIF1A,HGF,TLR8,OSM,IGF1,ALOX5,NOS2,LGALS1,IL4R,CCL22,CMA1,GRN,MAP2K3,MAVS,LAMP2,ITIH4,PSEN1,PTPRC,UNC13D,JAK2,ELF4,TNFRSF1A,ITGAL,CREB3L3,TBXA2R,CASP8,TYRO3,HTR2A,ESR1,ACOD1,GSDMD…
	GO_CC	GO:0098588	430	5.95031	3.19547e-06	bounding membrane of organelle	CFH,GZMB,NR1H4,VIM,MARCO,WAS,MEFV,FCN1,APOL1,CLEC4M,LILRB1,ARG2,CHGA,C6,SLC11A1,TYROBP,HDAC4,HCK,NEDD4,FGR,FOSL2,IFI35,TNIP3,NLRC4,SPI1,IRAK3,SLAMF7,TAC1,P2RX7,GRAMD4,C8B,TLR8,PVR,NOS2,RNASET2,CORO1A,GRN,RIOK3,MAVS,LAMP2,UNC13D,JAK2,TSPAN6,SRPK1,MASP2,VAMP3,CASP8,TYRO3,BPI,LRCH4,N4BP1,RAB27A,PRDM1,STX4,ESR1,ACOD1,GSDMD,CRISP3,CDC42,XIAP,WDFY1,MUL1,NLRP1,ALPK1,IL12RB1,IFNGR1,SIRT2,MARK4,WFDC2,CD20…
	GO_BP	GO:0042110	111	5.94481	2.33818e-05	T cell activation	CFH,NR1H4,NUPR1,MEFV,FCN1,LILRB1,FOXF1,CST7,TNFRSF1B,ARG2,SBNO2,PTGER3,MMP9,PLA2G3,TNC,TYROBP,HCK,FGR,IFI35,TNIP3,NLRC4,EXTL3,SPI1,IRAK3,MAPK3,P2RX7,GRAMD4,HGF,TLR8,PVR,OSM,IGF1,ALOX5,LGALS1,ZMPSTE24,CMA1,GRN,RIOK3,MAVS,LAMP2,PTPRC,JAK2,ELF4,TNFRSF1A,TSPAN6,CREB3L3,CASP8,TYRO3,LRCH4,HTR2A,N4BP1,ESR1,ACOD1,GSDMD,RNF31,XIAP,WDFY1,GSTP1,MUL1,NLRP1,STAP1,TSPAN32,ALPK1,IL12RB1,LGALS2,PTGS2,VPS35,SIRT2…
	GO_BP	GO:0002252	114	5.89635	3.13957e-05	immune effector process	CFH,GZMB,EPPIN,NR1H4,STAB1,VIM,MARCO,WAS,MEFV,FCN1,APOL1,CLEC4M,LILRB1,ARG2,CHGA,C6,OPRK1,SLC11A1,TYROBP,HDAC4,HCK,NEDD4,FGR,FOSL2,IFI35,TNIP3,NLRC4,SPI1,IRAK3,BCL3,SLAMF7,TAC1,MAPK3,P2RX7,GRAMD4,C8B,TLR8,PVR,NOS2,RNASET2,CTSG,DNAJC3,ZMPSTE24,CORO1A,IL4R,CCL22,GRN,RIOK3,MAVS,LAMP2,PTPRC,UNC13D,TF,JAK2,COTL1,TNFRSF1A,TSPAN6,SRPK1,MASP2,VAMP3,CASP8,TYRO3,BPI,LRCH4,N4BP1,RAB27A,PRDM1,CD4,STX4,ESR1,A…
	GO_BP	GO:0009605	383	5.87153	3.64768e-05	response to external stimulus	EPPIN,NR1H4,STAB1,VIM,LILRB1,TNFRSF1B,ARG2,SBNO2,CHGA,PYGL,MMP9,OPRK1,SLC11A1,HCK,FGR,FOSL2,TNIP3,NLRC4,CSF2RB,IRAK3,MAPK1,BCL3,TAC1,MAPK3,NFKBIB,P2RX7,RHOA,FMO1,TSPO,CCDC80,FGFR2,NOS2,CTSG,PAF1,GRN,MAP2K3,MAVS,MAP2K7,TF,JAK2,TNFRSF1A,TBXA2R,CASP8,BPI,ABCC8,GATA1,NOS1,NFKB2,CD4,ACOD1,SLC7A5,GSDMD,E2F1,RNF31,CPS1,XIAP,MPO,GSTP1,NLRP1,UPF1,STAP1,LYZ,CEBPE,PTGS2,XBP1,WFDC2,IL12RB2,CDH1,PYCARD,CXCL2,…
	GO_BP	GO:0006950	727	5.80335	5.49159e-05	response to stress	SH2D2A,GAL,TNFSF13B,MYH9,TBX21,CHRNA4,WAS,LILRB1,FOXF1,ADGRF5,CST7,TNFRSF1B,CD9,ARG2,SBNO2,CHGA,SLC11A1,PLA2G3,ZP2,TYROBP,HDAC4,FGR,CYP26B1,FOSL2,IFI35,SPI1,BCL3,SLAMF7,PLAT,P2RX7,RHOA,GLA,DHRS2,CD276,VCL,STXBP2,ACTB,IGF1,SIRPB1,FGL1,ICAM1,LGALS1,GAB2,SMAD7,CTSG,AQP8,CDH17,CORO1A,IL4R,HFE,AP3D1,LAT2,GRN,PSEN1,RUNX3,MAD1L1,PTPRC,UNC13D,JAK2,ELF4,ITGAL,SLA2,CASP8,TYRO3,BPI,ALKBH5,GATA1,HTR2A,KLF6,T…
	GO_CC	GO:0030667	68	5.76911	9.51533e-06	secretory granule membrane	KDM5D,TNFSF13B,TBX21,WAS,LILRB1,TNFRSF1B,C6,SLC11A1,IL2RB,CSF2RB,BCL3,P2RX7,C8B,TLR8,PVR,ICAM1,LGALS1,SMAD7,IL4R,HFE,PTPRC,UNC13D,JAK2,SLA2,MASP2,TMEM98,RAB27A,NFKB2,CD4,JAG1,IL12RB1,UNG,MSH2,RORA,RIPK2,FCER2,PRKCZ,TRAF3IP2,CD40LG,RC3H2,ERCC1,EP300,IL4I1,MLH1,BTK,CEACAM1,TFRC,NBN,MEF2C,FCGR2B,FOXP3,CD40,UFL1,TREM2,STX7,PRKCQ,RIF1,PARP3,TP53BP1,RELB,CTSH,CD74,KLHL22
	GO_CC	GO:0012505	905	5.71851	1.28307e-05	endomembrane system	NPRL3,NUPR1,CAPN1,MEFV,HMOX1,TOM1,HDAC10,NEDD4,MAPK3,SRPX,HIF1A,HGF,TSPO,SPTLC2,MARK2,DCN,ZMPSTE24,PRKACA,PHF23,CHMP2B,EEF1A2,LAMP2,CTTN,PSEN1,TSC2,SNRNP70,GRAMD1A,GABARAPL2,KDM4A,HDAC6,VMP1,GNAI3,USP10,VPS18,EFNB1,SLC7A5,RNF31,SPTLC1,POLDIP2,MUL1,SH3GLB1,MCOLN1,TSG101,WNK1,MTMR3,VPS35,MAP1LC3A,OSBPL7,XBP1,SIRT2,LZTS1,HUWE1,FUNDC1,KAT8,USP13,PYCARD,SNAP29,NSFL1C,SESN1,WDR47,RIPK2,SLC25A5,IFT88,WI…
	GO_BP	GO:0046631	30	5.6968	0.000103131	alpha-beta T cell activation	NPRL3,NUPR1,CAPN1,MEFV,HMOX1,TOM1,HDAC10,NEDD4,MAPK3,SRPX,HIF1A,HGF,TSPO,SPTLC2,MARK2,DCN,ZMPSTE24,PRKACA,PHF23,CHMP2B,EEF1A2,LAMP2,CTTN,PSEN1,TSC2,SNRNP70,GRAMD1A,GABARAPL2,KDM4A,HDAC6,VMP1,GNAI3,USP10,VPS18,EFNB1,SLC7A5,RNF31,SPTLC1,POLDIP2,MUL1,SH3GLB1,MCOLN1,TSG101,WNK1,MTMR3,VPS35,MAP1LC3A,OSBPL7,XBP1,SIRT2,LZTS1,HUWE1,FUNDC1,KAT8,USP13,PYCARD,SNAP29,NSFL1C,SESN1,WDR47,RIPK2,SLC25A5,IFT88,WI…
	GO_BP	GO:0002682	280	5.67682	0.000115924	regulation of immune system process	TBX21,LILRB1,FOXF1,SBNO2,CHGA,SLC11A1,PLA2G3,TYROBP,FGR,IFI35,SPI1,BCL3,STXBP2,ICAM1,LGALS1,GAB2,SMAD7,CDH17,CORO1A,IL4R,LAT2,GRN,PSEN1,PTPRC,UNC13D,ITGAL,GATA1,TMEM98,ST3GAL1,RAB27A,STX4,ITM2A,SNAP23,IL12RB1,UNG,XBP1,MSH2,RORA,PYCARD,RIPK2,PGLYRP1,PRKCZ,CD40LG,MFNG,RC3H2,ERCC1,EP300,MLH1,APBB1IP,BTK,CEACAM1,TFRC,NBN,FCGR2B,FOXP3,C12orf4,ABL1,CD40,SPHK2,TREM2,RIF1,PARP3,TP53BP1,RELB,CD84,CD74
	GO_BP	GO:0050776	169	5.62519	0.000156547	regulation of immune response	TBX21,LILRB1,FOXF1,SBNO2,CHGA,SLC11A1,PLA2G3,TYROBP,FGR,IFI35,SPI1,BCL3,STXBP2,ICAM1,LGALS1,GAB2,SMAD7,CDH17,CORO1A,IL4R,LAT2,GRN,PSEN1,PTPRC,UNC13D,ITGAL,GATA1,TMEM98,ST3GAL1,RAB27A,STX4,ITM2A,SNAP23,IL12RB1,UNG,XBP1,MSH2,RORA,PYCARD,RIPK2,PGLYRP1,PRKCZ,CD40LG,MFNG,RC3H2,ERCC1,EP300,MLH1,APBB1IP,BTK,CEACAM1,TFRC,NBN,FCGR2B,FOXP3,C12orf4,ABL1,CD40,SPHK2,TREM2,RIF1,PARP3,TP53BP1,RELB,CD84,CD74
	GO_BP	GO:0006954	157	5.59394	0.000187523	inflammatory response	NR1H4,SIGLEC1,TBX21,MEFV,FCN1,LILRB1,TNFRSF1B,ARG2,HMOX1,SLC11A1,NOX1,POU2F2,PLA2G3,TYROBP,SERPINB1,FGR,NLRC4,EXTL3,FERMT1,IRAK3,BCL3,P2RX7,NFATC4,PANX2,HIF1A,HGF,TSPO,CD276,TLR8,OSM,IGF1,ALOX5,NOS2,SMAD7,HOMER3,PRKACA,IL4R,HFE,MAP2K3,RIOK3,MAVS,PSEN1,PTPRC,JAK2,ELF4,JPH4,IGF2BP2,CASP8,BPI,ABCC8,NAV3,HTR2A,N4BP1,CD4,ACOD1,SLC7A5,GSDMD,EZR,XIAP,ABCD1,GSTP1,MUL1,NLRP1,CSK,IL7,IL12RB1,PTGS2,IFNGR1,A…
	GO_CC	GO:0035579	23	5.5701	3.03979e-05	specific granule membrane	CFH,NR1H4,MEFV,FCN1,LILRB1,ARG2,TYROBP,HCK,FGR,IFI35,TNIP3,NLRC4,SPI1,IRAK3,MAPK3,P2RX7,GRAMD4,TLR8,PVR,ZMPSTE24,GRN,RIOK3,MAVS,LAMP2,TSPAN6,CASP8,TYRO3,LRCH4,N4BP1,ESR1,ACOD1,RNF31,XIAP,WDFY1,MUL1,NLRP1,TSPAN32,ALPK1,IL12RB1,SIRT2,MARK4,SAMHD1,MATR3,PYCARD,ITCH,RIPK2,TRAF3IP3,RNF125,NT5C2,HSP90AA1,TRAF3IP2,CREBBP,RNF216,EP300,NFKBIA,CX3CL1,TIGAR,IPO5,TXK,IL4I1,NR1H3,BTK,POLR3B,CEACAM1,PAK3,OAS1,…
	GO_CC	GO:0101002	37	5.49846	4.57436e-05	ficolin-1-rich granule	TBX21,LILRB1,ARG2,RHOA,LGALS1,SMAD7,IL4R,HFE,AP3D1,RUNX3,PTPRC,JAK2,PRDM1,IL12RB1,ITCH,RIPK2,PRKCZ,RC3H2,EP300,CBFB,FOXP3,NKAP,PRKCQ
	GO_BP	GO:0045087	136	5.49237	0.00033503	innate immune response	MYO3B,USH1C,PLXND1,CPNE6,SCARF1,NR1H4,SPTB,FAT3,MYH9,COL14A1,NUPR1,VIM,WAS,PXN,MEFV,FCN1,LILRB1,TRPC5,CST3,RP1,GPR143,TNFRSF1B,TOM1,ACTN2,IL17RB,ACSL4,ABCA7,MMP9,LAMA1,SLC11A1,NOX1,LTBP4,DZIP1,PLA2G3,TNC,ROS1,TBX5,TYROBP,MUSK,ARHGEF10L,ENO1,CBLN1,HCK,SYT13,NEDD4,FGR,HNF4A,IL2RB,PAK5,EXTL3,DLGAP4,FERMT1,LAMB1,IRAK3,MAPK1,TGFBR3,AVP,PACSIN2,SSH1,MED25,MAPK3,SYNDIG1,P2RX7,RHOA,GLA,STMN2,SIX4,CAPN6,N…
	GO_BP	GO:0031347	142	5.4408	0.000448104	regulation of defense response	NR1H4,VIM,LILRB1,TNFRSF1B,SBNO2,MMP9,OPRK1,HCK,TNIP3,IRAK3,MAPK1,MAPK3,NFKBIB,RHOA,TSPO,NOS2,CTSG,ZMPSTE24,PAF1,MAP2K3,MAP2K7,JAK2,TBXA2R,BPI,HSPA5,GATA1,ACOD1,SLC7A5,GSTP1,UPF1,STAP1,CEBPE,PTGS2,SMC1A,XBP1,PYCARD,RIPK2,NFKBIA,CX3CL1,TIGAR,NR1H3,GSK3B,BTK,CHMP5,MEF2C,FCGR2B,PABPN1,CD6,ABL1,CD40,TREM2,SCARB1,LTF
	GO_CC	GO:0012506	254	5.33365	0.000114934	vesicle membrane	SH2D2A,GAL,TNFSF13B,MYH9,TBX21,CHRNA4,WAS,LILRB1,TNFRSF1B,ARG2,SLC11A1,TYROBP,HDAC4,FGR,CYP26B1,FOSL2,SPI1,BCL3,SLAMF7,P2RX7,RHOA,CD276,ACTB,IGF1,SIRPB1,FGL1,ICAM1,LGALS1,SMAD7,CTSG,AQP8,CDH17,CORO1A,IL4R,HFE,AP3D1,LAT2,PSEN1,RUNX3,MAD1L1,PTPRC,UNC13D,JAK2,ELF4,ITGAL,SLA2,CASP8,TYRO3,ALKBH5,KLF6,TMEM98,ST3GAL1,RAB27A,PRDM1,CD4,EFNB1,TNFRSF9,SMARCD3,CD22,SIRPG,CD79B,ITM2A,CSK,TSPAN32,BLNK,IL7,IL12…
	GO_BP	GO:0098542	178	5.32025	0.000875426	defense response to other organism	SH2D2A,GAL,TNFSF13B,MYH9,TBX21,CHRNA4,WAS,LILRB1,FOXF1,ADGRF5,CST7,TNFRSF1B,ARG2,SBNO2,CHGA,SLC11A1,PLA2G3,TYROBP,HDAC4,FGR,CYP26B1,FOSL2,IFI35,SPI1,BCL3,SLAMF7,P2RX7,RHOA,DHRS2,CD276,STXBP2,ACTB,IGF1,SIRPB1,FGL1,ICAM1,LGALS1,GAB2,SMAD7,CTSG,AQP8,CDH17,CORO1A,IL4R,HFE,AP3D1,LAT2,GRN,PSEN1,RUNX3,MAD1L1,PTPRC,UNC13D,JAK2,ELF4,ITGAL,SLA2,CASP8,TYRO3,BPI,ALKBH5,GATA1,KLF6,TMEM98,ST3GAL1,RAB27A,PRDM1,…
	GO_CC	GO:0030659	249	5.27682	0.000156941	cytoplasmic vesicle membrane	CFH,GZMB,NR1H4,VIM,MARCO,WAS,MEFV,FCN1,APOL1,CLEC4M,LILRB1,ARG2,CHGA,C6,OPRK1,SLC11A1,TYROBP,HDAC4,HCK,NEDD4,FGR,FOSL2,IFI35,TNIP3,NLRC4,SPI1,IRAK3,BCL3,SLAMF7,TAC1,P2RX7,GRAMD4,C8B,TLR8,PVR,NOS2,RNASET2,CTSG,DNAJC3,ZMPSTE24,CORO1A,CCL22,GRN,RIOK3,MAVS,LAMP2,PTPRC,UNC13D,TF,JAK2,TSPAN6,SRPK1,MASP2,VAMP3,CASP8,TYRO3,BPI,LRCH4,N4BP1,RAB27A,PRDM1,STX4,ESR1,ACOD1,GSDMD,CRISP3,ABCC9,CDC42,XIAP,WDFY1,M…
	GO_BP	GO:0009617	105	5.271	0.00114625	response to bacterium	CFH,NR1H4,TNFSF13B,TBX21,MEFV,FCN1,LILRB1,C6,SLC11A1,PLA2G3,ITGA2B,TYROBP,HCK,FGR,FOSL2,IFI35,TNIP3,NLRC4,BMX,SPI1,IRAK3,MAPK1,MAPK3,P2RX7,RHOA,GRAMD4,CD59,CD276,C8B,TLR8,CRKL,PVR,ACTB,IGF1,SIRPB1,NOS2,ICAM1,LGALS1,GAB2,CTSG,CORO1A,IL4R,AP3D1,LAT2,RIOK3,MAVS,LAMP2,F7,PSEN1,RUNX3,PTPRC,JAK2,TSPAN6,CD99L2,SLA2,MASP2,BCAR1,CASP8,TYRO3,LRCH4,GATA1,HTR2A,CD4,STX4,ESR1,ACOD1,EFNB1,SLC7A5,EZR,SMARCD3,LG…
	GO_BP	GO:0001775	220	5.14015	0.00231913	cell activation	NPRL3,GZMB,TIMP1,SCARF1,SI,TBX21,NUPR1,TYMP,TKTL1,VIM,CYP2W1,CAPN1,QPRT,PNPLA5,MEFV,SEL1L2,CST3,ACHE,ATP2B4,TNFRSF1B,ARG2,HMOX1,APOB,CHDH,TOM1,PKP1,PYGL,HDAC10,ABCA7,MMP9,SLC11A1,ADA2,LIPG,MMP25,BRINP1,PDE4A,KLHL4,ENO1,HDAC4,DPEP1,NEDD4,CPA1,CNOT3,CYP26B1,HSD17B14,ASCC2,LRP2,MLXIPL,IRAK3,HIPK2,ALDH3B1,ACADVL,RNF10,MAPK3,CEMIP,P2RX7,GLA,FMO1,MT3,THRAP3,SRPX,CPB2,MAEA,HIF1A,HGF,PON1,TSPO,TIMP2,SPTL…
	GO_BP	GO:0002460	63	5.11518	0.0026479	adaptive immune response based on somatic recombination of immune receptors built from immunoglobulin superfamily domains	FGF4,THPO,TIMP1,NR1H4,FGFR3,TNFSF13B,RFX2,VIM,WAS,MEFV,LILRB1,FOXF1,TNFRSF1B,SBNO2,IL17RB,SLC11A1,SNX10,INSRR,ROS1,MUSK,EPHA8,HDAC4,HCK,FOSL2,CLDN18,IL2RB,SPI1,CSF2RB,IRAK3,MAPK1,MAPK3,RHOA,IL20RA,EPHA3,JARID2,MT3,FAS,HIF1A,CRLF1,TIMP2,CRKL,OSM,FGFR2,NOS2,PLP2,ICAM1,SMAD7,CTSG,CORO1A,PRKACA,IL4R,CCL22,FOXC1,TNFRSF17,MAVS,ITIH4,MAP2K7,PTPRC,JAK2,ASAH1,TNFRSF1A,VAMP3,TIMP3,CASP8,CDC34,TYRO3,HSPA5,S…
	GO_BP	GO:0006914	142	5.10103	0.00285381	autophagy	NR1H4,SIGLEC1,TBX21,MEFV,FCN1,LILRB1,TNFRSF1B,ARG2,HMOX1,SLC11A1,NOX1,POU2F2,PLA2G3,TYROBP,SERPINB1,FGR,NLRC4,EXTL3,FERMT1,IRAK3,BCL3,P2RX7,NFATC4,PANX2,HIF1A,HGF,TSPO,CD276,TLR8,OSM,IGF1,ALOX5,NOS2,SMAD7,HOMER3,PRKACA,IL4R,HFE,CMA1,MAP2K3,RIOK3,MAVS,PSEN1,PTPRC,JAK2,ELF4,JPH4,IGF2BP2,CASP8,BPI,ABCC8,NAV3,HTR2A,N4BP1,CD4,ACOD1,SLC7A5,GSDMD,EZR,XIAP,ABCD1,GSTP1,MUL1,NLRP1,CSK,IL7,IL12RB1,PTGS2,IFN…
	GO_BP	GO:0061919	142	5.10103	0.00285381	process utilizing autophagic mechanism	CFH,FGF4,SCARF1,NR1H4,NUPR1,MEFV,FCN1,LILRB1,FOXF1,CST7,TNFRSF1B,CD9,ARG2,SBNO2,PTGER3,MMP9,PLA2G3,TNC,TYROBP,HCK,FGR,IFI35,TNIP3,NLRC4,EXTL3,SPI1,IRAK3,MAPK1,PLAT,MAPK3,P2RX7,GRAMD4,F11,CPB2,HGF,TLR8,PVR,OSM,IGF1,ALOX5,LGALS1,CASR,ZMPSTE24,RIN3,CMA1,GRN,RIOK3,MAVS,LAMP2,PPM1F,F7,PLAUR,PTPRC,JAK2,ELF4,TNFRSF1A,TSPAN6,CREB3L3,HDAC6,TBXA2R,CASP8,TYRO3,LRCH4,GUCY2F,CTNNA2,ENPP4,HTR2A,N4BP1,STX4,ESR1…
	GO_CC	GO:1904813	27	5.09564	0.000415002	ficolin-1-rich granule lumen	TBX21,LILRB1,SLC11A1,TYROBP,BCL3,ICAM1,LGALS1,SMAD7,IL4R,PSEN1,ITGAL,TMEM98,RAB27A,IL12RB1,RORA,RIPK2,PRKCZ,RC3H2,EP300,APBB1IP,CEACAM1,FCGR2B,FOXP3,TREM2,RELB,CD74
	GO_CC	GO:0005768	226	5.08473	0.000439575	endosome	NR1H4,VIM,LILRB1,TNFRSF1B,SBNO2,MMP9,OPRK1,SLC11A1,HCK,FOSL2,TNIP3,CSF2RB,IRAK3,MAPK1,MAPK3,NFKBIB,P2RX7,RHOA,FMO1,TSPO,FGFR2,NOS2,CTSG,PAF1,MAP2K3,MAP2K7,JAK2,TBXA2R,CASP8,BPI,ABCC8,GATA1,NOS1,NFKB2,ACOD1,SLC7A5,E2F1,CPS1,XIAP,MPO,GSTP1,UPF1,STAP1,CEBPE,PTGS2,XBP1,IL12RB2,PYCARD,RIPK2,MGST2,OTUD5,ACP5,NFKBIA,CX3CL1,NR1H3,MAOB,BTK,CHMP5,MEF2C,PCK2,FOXP3,PABPN1,CD6,ABL1,CD40,TREM2,EDN1,SCARB1,TAB2…
	GO_BP	GO:0002263	66	5.07994	0.00318959	cell activation involved in immune response	KDM5D,GZMB,TBX21,WAS,LILRB1,FOXF1,TNFRSF1B,CHGA,C6,PLA2G3,TYROBP,FGR,IL2RB,SPI1,CSF2RB,BCL3,SLAMF7,P2RX7,C8B,TLR8,PVR,STXBP2,NOS2,ICAM1,GAB2,SMAD7,CTSG,CORO1A,IL4R,HFE,LAT2,MAVS,PTPRC,UNC13D,SLA2,MASP2,GATA1,RAB27A,STX4,JAG1,SNAP23,STAP1,IL12RB1,UNG,MSH2,WDR1,FCER2,PRKCZ,TRAF3IP2,DDX1,CD40LG,ERCC1,IL4I1,MLH1,BTK,CEACAM1,TFRC,NBN,FCGR2B,KMT2E,FOXP3,C12orf4,CD40,SPHK2,UFL1,TREM2,STX7,LAG3,PIK3CB,RI…
	GO_BP	GO:0002366	66	5.07994	0.00318959	leukocyte activation involved in immune response	GRM1,SLC12A1,CACNA1G,SLC6A2,SCARF1,DPYSL2,STAB1,SIGLEC1,SLC2A3,MYH9,GAS7,SLC1A3,MSR1,TRPM1,ATP12A,MARCO,FCN1,CLEC4M,LILRB1,ACHE,ATP2B4,CD9,CALCRL,TOM1,ABCA7,SLC7A2,SLC11A1,MLC1,EPN3,SNX10,TYROBP,HCK,NEDD4,FGR,LRP2,IL2RB,SLC15A1,MAPK1,CACNG5,PACSIN2,MAPK3,P2RX7,TNK2,EPHA3,SRPX,ATP9A,SLC5A1,ELMO2,NCF4,ACTB,SIRPB1,NOS2,RHOV,ANKRD13A,AQP8,RIN3,CORO1A,SLC9A1,HFE,MYLK,AP2B1,AP3D1,CTTN,SNAP91,EHD3,PSEN1…
	GO_BP	GO:0001817	149	5.07993	0.00318982	regulation of cytokine production	MEFV,TYROBP,NLRC4,P2RX7,PANX2,TLR8,JAK2,CASP8,GSDMD,NLRP1,PYCARD,RIPK2,NLRP2
	GO_CC	GO:0042581	44	5.06712	0.000482221	specific granule	NPRL3,NR1H4,LMO3,MEFV,ATP2B4,ABCA7,MMP9,GMIP,ENO1,PPP1R15A,CYP26B1,IFI35,TNIP3,SPI1,IRAK3,TGFBR3,MAPK3,P2RX7,RHOA,GRAMD4,MYOC,MAP3K20,HIF1A,SMAD7,HOMER3,ARHGAP44,PRKACA,PREX2,TP63,MAP2K3,RIOK3,LAMP2,SEMA6A,MGRN1,PLAUR,TSC2,MAD1L1,PTPRC,STRN4,TSPAN6,SLA2,CASP8,HSPA5,RPS6KA6,RRM2B,USP10,PRKAR2B,UBE2D1,ESR1,VPS18,EZR,RASSF2,CD22,UBR2,GSTP1,MUL1,CSK,SAR1A,PTGS2,CCDC22,XBP1,SIRT2,HUWE1,CYP26A1,RIPOR1,…
	GO_CC	GO:0005766	44	5.0654	0.000486615	primary lysosome	CFH,NR1H4,MEFV,FCN1,LILRB1,TYROBP,HCK,FGR,IFI35,TNIP3,NLRC4,SPI1,IRAK3,P2RX7,GRAMD4,TLR8,PVR,GRN,RIOK3,MAVS,LAMP2,TSPAN6,CASP8,TYRO3,LRCH4,N4BP1,ESR1,ACOD1,XIAP,WDFY1,MUL1,NLRP1,ALPK1,SIRT2,MARK4,SAMHD1,MATR3,PYCARD,ITCH,RIPK2,TRAF3IP3,RNF125,HSP90AA1,CREBBP,EP300,NFKBIA,IPO5,TXK,NR1H3,BTK,POLR3B,CEACAM1,PAK3,OAS1,PQBP1,DHX33,EIF2AK2,FYN,FCGR2B,CYBA,TTLL12,BIRC3,SARM1,KCNK6,XRCC5,TAB1,FAM3A,TREM2…
	GO_CC	GO:0042582	44	5.0654	0.000486615	azurophil granule	NR1H4,VIM,LILRB1,TNFRSF1B,SBNO2,MMP9,OPRK1,HCK,TNIP3,IRAK3,MAPK1,MAPK3,NFKBIB,RHOA,TSPO,NOS2,CTSG,PAF1,MAP2K3,MAP2K7,JAK2,TBXA2R,BPI,GATA1,ACOD1,SLC7A5,GSTP1,UPF1,STAP1,CEBPE,PTGS2,XBP1,PYCARD,RIPK2,NFKBIA,CX3CL1,NR1H3,CHMP5,MEF2C,PABPN1,CD6,ABL1,CD40,SCARB1,LTF
	GO_BP	GO:0002831	93	5.02243	0.00431041	regulation of response to biotic stimulus	FGF4,THPO,TIMP1,NR1H4,FGFR3,TNFSF13B,RFX2,VIM,WAS,MEFV,LILRB1,FOXF1,TNFRSF1B,SBNO2,IL17RB,SLC11A1,SNX10,INSRR,ROS1,MUSK,EPHA8,HDAC4,HCK,FOSL2,CLDN18,IL2RB,SPI1,CSF2RB,IRAK3,MAPK1,MAPK3,RHOA,IL20RA,EPHA3,JARID2,MT3,FAS,HIF1A,CRLF1,TIMP2,CRKL,OSM,FGFR2,NOS2,PLP2,ICAM1,CASR,SMAD7,CTSG,CORO1A,PRKACA,IL4R,CCL22,FOXC1,TNFRSF17,MAVS,ITIH4,MAP2K7,PTPRC,JAK2,ASAH1,TNFRSF1A,VAMP3,TIMP3,CASP8,CDC34,TYRO3,HS…
	GO_BP	GO:0046634	23	5.01913	0.00438493	regulation of alpha-beta T cell activation	CFH,NR1H4,TNFSF13B,TBX21,MEFV,FCN1,LILRB1,C6,SLC11A1,TYROBP,HCK,FGR,FOSL2,IFI35,TNIP3,NLRC4,BMX,SPI1,IRAK3,MAPK1,P2RX7,GRAMD4,CD59,CD276,C8B,TLR8,CRKL,PVR,NOS2,CTSG,IL4R,LAT2,RIOK3,MAVS,LAMP2,PSEN1,PTPRC,JAK2,TSPAN6,SLA2,MASP2,BCAR1,TYRO3,LRCH4,CD4,STX4,ESR1,ACOD1,EZR,CD22,UBR2,RNF31,XIAP,CD79B,WDFY1,NLRP1,CSK,STAP1,ALPK1,BLNK,WNK1,IL12RB1,NFATC2,XBP1,SIRT2,MARK4,MSH2,MATR3,PYCARD,ITCH,RGCC,RIPK2…
	GO_BP	GO:0051128	510	4.99389	0.00499917	regulation of cellular component organization	KIR3DX1,NR1H4,MEFV,FCN1,LILRB1,TYROBP,HCK,FGR,FOSL2,IFI35,TNIP3,NLRC4,BMX,IRAK3,MAPK1,P2RX7,GRAMD4,CD276,TLR8,CRKL,NOS2,LAT2,RIOK3,MAVS,LAMP2,PSEN1,MAP2K7,PTPRC,TSPAN6,SLA2,BCAR1,TYRO3,LRCH4,ESR1,GP6,ACOD1,EZR,CD22,UBR2,RNF31,XIAP,CD79B,WDFY1,NLRP1,CSK,STAP1,ALPK1,BLNK,WNK1,NFATC2,SIRT2,MARK4,PYCARD,ITCH,RIPK2,EIF2B3,FCER2,CD38,TRAF3IP3,MAP3K1,RNF125,CREBBP,BAX,RC3H2,BTN3A1,PRKCH,EP300,NFKBIA,IPO…
	GO_BP	GO:0071216	53	4.96116	0.0059197	cellular response to biotic stimulus	MEFV,ARG2,TYROBP,SERPINB1,NLRC4,P2RX7,TLR8,IGF1,JAK2,ELF4,CASP8,GSDMD,GSTP1,NLRP1,PYCARD,RIPK2,ACP5,CX3CL1,NLRP2,TREM2
	GO_BP	GO:0046649	161	4.95908	0.00598345	lymphocyte activation	MEFV,ARG2,TYROBP,SERPINB1,NLRC4,P2RX7,TLR8,IGF1,JAK2,ELF4,CASP8,GSDMD,GSTP1,NLRP1,PYCARD,RIPK2,ACP5,CX3CL1,NLRP2,TREM2
	GO_BP	GO:0045321	193	4.95827	0.00600846	leukocyte activation	MYH9,MSR1,MARCO,FCN1,ABCA7,SLC11A1,TYROBP,HCK,FGR,IL2RB,P2RX7,SRPX,ELMO2,NCF4,SIRPB1,NOS2,CORO1A,PTPRC,UNC13D,ITGAL,SYT7,TM9SF4,TYRO3,RAB27A,ICAM3,SIRPG,CDC42,CSK,STAP1,CEBPE,JMJD6,PYCARD,FCER2,DNM2,CNN2,SPG11,NR1H3,BTK,FYN,FCGR2B,CYBA,ELMO3,SH3BP1,ABL1,EIF2AK1,TREM2,RAB7A,ATG5,SCARB1,LETMD1
	GO_CC	GO:0005925	96	4.95156	0.000879037	focal adhesion	NR1H4,VIM,LILRB1,TNFRSF1B,SBNO2,MMP9,OPRK1,SLC11A1,HCK,FOSL2,TNIP3,CSF2RB,IRAK3,MAPK1,MAPK3,NFKBIB,P2RX7,RHOA,FMO1,TSPO,FGFR2,NOS2,CTSG,PAF1,MAP2K3,MAP2K7,JAK2,TBXA2R,CASP8,BPI,ABCC8,GATA1,NOS1,NFKB2,ACOD1,SLC7A5,E2F1,CPS1,XIAP,MPO,GSTP1,UPF1,STAP1,CEBPE,PTGS2,XBP1,IL12RB2,PYCARD,CXCL2,RIPK2,MGST2,OTUD5,ACP5,NFKBIA,CX3CL1,NR1H3,MAOB,BTK,CHMP5,MEF2C,FCGR2B,PCK2,FOXP3,PABPN1,CD6,ABL1,CD40,TREM2,EDN…
	GO_BP	GO:0140546	166	4.93752	0.00668439	defense response to symbiont	MYO3B,USH1C,FGF4,PLXND1,TFAP2B,COL1A2,FGFR3,FAT3,PGR,CTNNA1,NTN4,CAPN1,CCM2L,HOXC8,ESRP2,ITGA8,FOXF1,NDST1,RP1,PDE6C,MYLK2,LAMA1,EYA1,CALB1,SNX10,TNC,TBX5,CFTR,SALL1,FGR,CYP26B1,FOSL2,LRP2,PAX2,AQP6,LAMB1,MAPK1,TGFBR3,HIPK2,MAPK3,P2RX7,RHOA,SIX4,WHRN,BARX2,GRHL2,CPB2,RS1,HIF1A,HGF,TBX15,CRKL,FGD1,VSX1,NDRG4,FGFR2,FGL1,DCN,SMAD7,NTN1,FUZ,ZMPSTE24,CFLAR,TP63,MYLK,FOXC1,PROM1,TEAD2,MYO3A,FOXN3,RARB,…
	GO_BP	GO:0002684	187	4.92545	0.00711041	positive regulation of immune system process	GRM1,OR1I1,MYO3B,USH1C,SLC1A3,TRPM1,CHRNA4,RP1,GPR143,PDE6C,OPRK1,SLC52A3,EYA1,PDE4A,LRP2,PAX2,USH2A,SEMA5B,TAC1,MAPK3,CEMIP,P2RX7,TRPA1,WHRN,ATP8B1,RS1,RP2,VSX1,PPEF1,BEST2,CDH3,MYO3A,CRYBG3,CACNA1F,ANKRD24,GNB1,TIMP3,LAMC3,POU4F3,CRYM,GUCY2F,BIRC5,TRIOBP,HTR2A,TBL1X,CRYBB1,STX4,RIMS1,COL11A1,COMT,HEXB,CRYBB3,SLC26A4,CNGB1,ITPR3,TULP2,TIMM9,ACPP,CDC14A,LXN,WDR1,RDH11,COCH,WDR47,TIMM13,MYO15A,ABC…
	GO_BP	GO:0009056	552	4.89744	0.00820238	catabolic process	MYO3B,TRPM1,RP1,GPR143,PDE6C,PAX2,USH2A,SEMA5B,RS1,RP2,VSX1,CDH3,MYO3A,CRYBG3,CACNA1F,TIMP3,LAMC3,POU4F3,GUCY2F,CRYBB1,RIMS1,COL11A1,CRYBB3,CNGB1,TULP2,RDH11,ABCC6,ABLIM1,RPGRIP1,SLC24A1,SPATA7,IMPG2,CLN5,MYO9A,RABGGTA,OAT
	GO_BP	GO:0034097	184	4.88627	0.00868132	response to cytokine	MYO3B,USH1C,TRPM1,RP1,GPR143,PDE6C,PAX2,USH2A,SEMA5B,WHRN,RS1,RP2,VSX1,CDH3,MYO3A,CRYBG3,CACNA1F,TIMP3,LAMC3,POU4F3,GUCY2F,CRYBB1,RIMS1,COL11A1,CRYBB3,CNGB1,TULP2,RDH11,ABCC6,ABLIM1,RPGRIP1,SLC24A1,SPATA7,IMPG2,CLN5,MYO9A,RABGGTA,OAT
	GO_BP	GO:0001816	151	4.88371	0.00879508	cytokine production	CPNE6,GZMB,EPPIN,TIMP1,SLC6A2,SCARF1,STAB1,SIGLEC1,SLC2A3,GAL,FGFR3,MYH9,GAS7,SLC1A3,CTNNA1,MSR1,VIM,CAPN1,CRISPLD2,MARCO,WAS,MEFV,FCN1,CST3,ADGRF5,CST7,GPR143,TNFRSF1B,CD9,CLCA1,CALCRL,APOB,BAIAP3,SERPINA4,IYD,CHGA,TOM1,PKP1,ACTN2,PYGL,ABCA7,MMP9,OPRK1,SLC11A1,MLC1,NOX1,EPN3,ADA2,LIPG,PLA2G3,MMP25,ZP2,SNX10,ITGA2B,TYROBP,EPHA8,FCGRT,DKKL1,CFTR,HCK,SERPINB1,SYT13,FGR,COPZ2,LRP2,IL2RB,CMTM6,AQP6,M…
	GO_BP	GO:0032101	184	4.84731	0.0105727	regulation of response to external stimulus	CPNE6,GZMB,EPPIN,TIMP1,SLC6A2,SCARF1,STAB1,SIGLEC1,SLC2A3,GAL,FGFR3,MYH9,GAS7,SLC1A3,CTNNA1,MSR1,VIM,CAPN1,CRISPLD2,MARCO,WAS,MEFV,FCN1,CST3,ADGRF5,CST7,GPR143,TNFRSF1B,CD9,CLCA1,CALCRL,APOB,BAIAP3,SERPINA4,IYD,CHGA,TOM1,PKP1,ACTN2,PYGL,ABCA7,MMP9,OPRK1,SLC11A1,MLC1,NOX1,EPN3,ADA2,LIPG,PLA2G3,MMP25,ZP2,SNX10,ITGA2B,TYROBP,EPHA8,FCGRT,DKKL1,CFTR,HCK,SERPINB1,SYT13,FGR,COPZ2,LRP2,IL2RB,CMTM6,AQP6,M…
	GO_BP	GO:0002286	26	4.80144	0.013308	T cell activation involved in immune response	EPPIN,TIMP1,SLC2A3,GAL,MYH9,CTNNA1,CAPN1,CRISPLD2,FCN1,CST3,TNFRSF1B,CD9,CLCA1,SERPINA4,CHGA,TOM1,PKP1,ACTN2,PYGL,MMP9,SLC11A1,ADA2,MMP25,SNX10,ITGA2B,TYROBP,DKKL1,SERPINB1,SYT13,FGR,CMTM6,MAPK1,ALDH3B1,AVP,MVP,PLAT,KCNAB2,RHOA,GLA,CD59,HGF,TIMP2,LRRC7,VCL,DMXL2,STXBP2,IGF1,ALOX5,CPPED1,SIRPB1,RNASET2,ARSA,CTSG,DNAJC3,CALCR,ZPBP,PRKACA,CMA1,GRN,LAMP2,ITIH4,APLP2,STK10,ACTN1,PSEN1,PLAUR,RAB27B,PTP…
	GO_BP	GO:0032496	70	4.79036	0.0140644	response to lipopolysaccharide	NEBL,SLC12A1,CFH,FOLH1,LAP3,CPNE6,GZMB,COL1A2,SEC14L3,EPPIN,TIMP1,MXRA5,SLC6A2,SCARF1,DPYSL2,STAB1,SIGLEC1,SI,FXYD3,SLC2A3,GAL,FGFR3,MYH9,GAS7,SLC1A3,CTNNA1,MSR1,CYBRD1,VIM,CAPN1,CRISPLD2,MARCO,AFM,WAS,QPRT,MEFV,TTC38,FCN1,NOX3,CST3,ADGRF5,CST7,GPR143,TNFRSF1B,CRTAC1,CD9,CLCA1,CALCRL,APOB,BAIAP3,SERPINA4,F9,LAMA3,IYD,CHGA,TOM1,PKP1,ACTN2,PYGL,C6,ACSL4,ABCA7,MMP9,OPRK1,SLC11A1,MLC1,CALB1,NOX1,EPN3…
	GO_CC	GO:0031983	75	4.78954	0.00199591	vesicle lumen	NPRL3,GZMB,CYBRD1,CAPN1,MEFV,CST7,GPR143,CALCRL,APOB,TOM1,VCAN,SLC11A1,MLC1,GZMH,ADA2,CFTR,HCK,SERPINB1,LRP2,CMTM6,MAPK1,GLA,SLC7A14,SRPX,NCF4,TLR8,CLCN7,LAPTM4A,STXBP2,CPPED1,RNASET2,ARSA,DCN,CTSG,DNAJC3,TFE3,CHMP2B,EEF1A2,AP2B1,AP3D1,GRN,LAMP2,PSEN1,TSC2,UNC13D,GRAMD1A,GPC4,CPQ,CEACAM6,ASAH1,SYT7,GABARAPL2,MAN2B1,GNB1,VMP1,ARSD,ATP11A,GNAI3,BPI,OSTM1,SPPL2B,CP,DNAJC5,CTSZ,MAGT1,OCA2,RAB27A,STX4…
	GO_CC	GO:0060205	75	4.78954	0.00199591	cytoplasmic vesicle lumen	NPRL3,GZMB,CYBRD1,CAPN1,CST7,GPR143,CALCRL,APOB,TOM1,VCAN,SLC11A1,MLC1,GZMH,ADA2,CFTR,HCK,SERPINB1,LRP2,CMTM6,MAPK1,GLA,SLC7A14,NCF4,TLR8,CLCN7,LAPTM4A,STXBP2,CPPED1,RNASET2,ARSA,DCN,CTSG,DNAJC3,TFE3,CHMP2B,EEF1A2,AP2B1,AP3D1,GRN,LAMP2,PSEN1,TSC2,UNC13D,GPC4,CPQ,CEACAM6,ASAH1,SYT7,MAN2B1,GNB1,ARSD,ATP11A,GNAI3,BPI,OSTM1,SPPL2B,CP,DNAJC5,CTSZ,MAGT1,OCA2,RAB27A,GPC1,VPS18,SLC7A5,LGMN,RAB10,PYGB,ABC…
	GO_BP	GO:0002443	76	4.7881	0.0142236	leukocyte mediated immunity	NPRL3,GZMB,CYBRD1,CAPN1,CST7,GPR143,CALCRL,APOB,TOM1,VCAN,SLC11A1,MLC1,GZMH,ADA2,CFTR,HCK,SERPINB1,LRP2,CMTM6,MAPK1,GLA,SLC7A14,NCF4,TLR8,CLCN7,LAPTM4A,STXBP2,CPPED1,RNASET2,ARSA,DCN,CTSG,DNAJC3,TFE3,CHMP2B,EEF1A2,AP2B1,AP3D1,GRN,LAMP2,PSEN1,TSC2,UNC13D,GPC4,CPQ,CEACAM6,ASAH1,SYT7,MAN2B1,GNB1,ARSD,ATP11A,GNAI3,BPI,OSTM1,SPPL2B,CP,DNAJC5,CTSZ,MAGT1,OCA2,RAB27A,GPC1,VPS18,SLC7A5,LGMN,RAB10,PYGB,ABC…
	GO_BP	GO:0098657	202	4.77853	0.0149177	import into cell	EPPIN,TIMP1,SLC6A2,SLC2A3,GAL,MYH9,CTNNA1,CAPN1,CRISPLD2,FCN1,CST3,TNFRSF1B,CD9,CLCA1,BAIAP3,SERPINA4,CHGA,TOM1,PKP1,ACTN2,PYGL,MMP9,OPRK1,SLC11A1,ADA2,MMP25,SNX10,ITGA2B,TYROBP,DKKL1,SERPINB1,SYT13,FGR,CMTM6,MAPK1,ALDH3B1,AVP,MVP,PLAT,KCNAB2,SYNDIG1,RHOA,GLA,CD59,MT3,SNCAIP,HGF,TIMP2,LRRC7,VCL,DMXL2,STXBP2,IGF1,ALOX5,CPPED1,SIRPB1,RNASET2,ARSA,CTSG,DNAJC3,CALCR,ZPBP,PRKACA,KIF1B,CMA1,GRN,LAMP2,I…
	GO_BP	GO:0032732	13	4.77481	0.015196	positive regulation of interleukin-1 production	NPRL3,SLC6A2,SCARF1,STAB1,SLC2A3,PGR,MSR1,CYBRD1,MARCO,CAMK1G,NDST1,GPR143,TNFRSF1B,CD9,CLCA1,HMOX1,APOB,BAIAP3,RAB36,RNF24,TOM1,PKP1,ACSL4,ABCA7,OPRK1,SLC11A1,EPN3,SOX10,MMP25,SNX10,ITGA2B,TYROBP,EPHA8,FCGRT,ENO1,CFTR,PPP1R15A,SYT13,FAR2,COPZ2,LRP2,CMTM6,PLOD1,ALDH3B1,AVP,PACSIN2,KCNAB2,CEMIP,SYNDIG1,RHOA,CD59,SLC7A14,PIEZO1,MT3,MYOC,PANX2,ATP9A,LPCAT2,TSPO,NCF4,TLR8,CLCN7,ST8SIA5,LAPTM4A,DMXL2,…
	GO_BP	GO:1902532	136	4.75648	0.0166427	negative regulation of intracellular signal transduction	SLC2A3,TNFRSF1B,CD9,CLCA1,TOM1,PKP1,SLC11A1,MMP25,ITGA2B,TYROBP,CMTM6,ALDH3B1,KCNAB2,RHOA,CD59,SIRPB1,ZPBP,LAMP2,APLP2,STK10,PSEN1,PLAUR,RAB27B,PTPRC,SYT1,CEACAM6,ITGAL,SYTL4,ATP11A,ENPP4,DNAJC5,MAGT1,ATP8B4,PGRMC1,RAB10,SLC18A1,DSP,SNAP23,ITPR3,ACPP,DYNLL1,PLD1,CPNE3,VPS35L,ATP11B,SNAP29,MOXD1,CYB561,SCAMP1,AP1M1,SYNGR1,MGST1,CD44,VAPA,CEACAM1,ATP6V0A1,CYBA,ATP6V1D,TRIP11,TMED2,SLC17A9,SRI,LAMP3…
	GO_CC	GO:0031090	690	4.75631	0.0023541	organelle membrane	OSBPL5,CPNE6,COL1A2,EPPIN,TIMP1,SLC6A2,FMO3,SIGLEC1,SI,FXYD3,SLC2A3,GAL,FGFR3,MYH9,COL14A1,GAS7,CTNNA1,TRPM1,CYP2W1,CAPN1,CRISPLD2,CAMK1G,ITGA8,FCN1,COL9A3,APOL1,SEL1L2,CST3,NDST1,CST7,ACHE,GPR143,TNFRSF1B,CD9,CLCA1,CALCRL,PTHLH,HMOX1,APOB,BAIAP3,SERPINA4,RAB36,CHRDL1,F9,LAMA3,RNF24,CHGA,TMCC3,TOM1,PKP1,ACTN2,PYGL,PTGER3,ACSL4,ABCA7,MMP9,OPRK1,SLC52A3,VCAN,SLC11A1,MLC1,NOX1,EPN3,ADA2,LIPG,PLA2G3,…
	GO_BP	GO:0045088	77	4.73142	0.0188349	regulation of innate immune response	SLC2A3,TNFRSF1B,TOM1,MMP25,CMTM6,ALDH3B1,KCNAB2,CD59,STK10,PLAUR,ITGAL,ATP11A,DNAJC5,ATP8B4,PGRMC1,SNAP23,PLD1,SCAMP1,AP1M1,CEACAM1,CYBA,ATP6V1D,HMOX2
	GO_BP	GO:0071222	45	4.70871	0.0210598	cellular response to lipopolysaccharide	SLC2A3,CAPN1,CRISPLD2,FCN1,CST3,PKP1,PYGL,MMP9,SLC11A1,MAPK1,MVP,RHOA,TIMP2,VCL,ALOX5,LAMP2,PGM1,COTL1,ASAH1,ENPP4,CTSZ,GSDMD,PKM,GSTP1,DSP,PPIE,HUWE1,DYNLL1,VPS35L,HSP90AB1,HSP90AA1,PSMD7,PSMB1,ATP6V0A1,DERA,CDK13,CTSH
	GO_BP	GO:1901652	186	4.70628	0.0213121	response to peptide	SLC6A2,SCARF1,STAB1,SLC2A3,MSR1,MARCO,WAS,GPR143,TNFRSF1B,CD9,CLCA1,APOB,BAIAP3,IYD,TOM1,PKP1,ABCA7,OPRK1,SLC11A1,EPN3,MMP25,SNX10,ITGA2B,TYROBP,EPHA8,FCGRT,CFTR,SYT13,COPZ2,LRP2,SLC4A11,CMTM6,AQP6,ALDH3B1,AVP,PACSIN2,KCNAB2,CEMIP,SYNDIG1,RHOA,CD59,TNK2,ATP9A,NCF4,TLR8,LAPTM4A,DMXL2,SIRPB1,RHOV,ZMPSTE24,RHOBTB1,CORO1A,ZPBP,KIF1B,CHMP2B,AP2B1,AP3D1,LAMP2,APLP2,STK10,EHD3,PSEN1,GPRC5A,PLAUR,RAB27B,…
	GO_BP	GO:0050778	134	4.69513	0.0225085	positive regulation of immune response	SLC6A2,SCARF1,STAB1,SLC2A3,MSR1,MARCO,GPR143,TNFRSF1B,CD9,CLCA1,APOB,BAIAP3,IYD,TOM1,PKP1,ABCA7,OPRK1,SLC11A1,EPN3,MMP25,SNX10,ITGA2B,TYROBP,EPHA8,FCGRT,CFTR,SYT13,COPZ2,LRP2,CMTM6,AQP6,ALDH3B1,AVP,PACSIN2,KCNAB2,CEMIP,SYNDIG1,RHOA,CD59,TNK2,ATP9A,NCF4,TLR8,LAPTM4A,DMXL2,SIRPB1,RHOV,ZMPSTE24,RHOBTB1,CORO1A,ZPBP,KIF1B,CHMP2B,AP2B1,AP3D1,LAMP2,APLP2,STK10,EHD3,PSEN1,GPRC5A,PLAUR,RAB27B,EPN1,PTPRC,T…
	GO_CC	GO:0030055	98	4.68754	0.00330147	cell-substrate junction	CAPN1,CRISPLD2,FCN1,CST3,PYGL,MMP9,MAPK1,MVP,TIMP2,VCL,ALOX5,PGM1,COTL1,ASAH1,CTSZ,GSDMD,PKM,GSTP1,PPIE,HUWE1,HSP90AB1,HSP90AA1,PSMD7,PSMB1,DERA,CDK13,CTSH
	GO_CC	GO:0070062	411	4.66745	0.00364126	extracellular exosome	CPNE6,SIGLEC1,CST7,CALCRL,APOB,BAIAP3,TOM1,ABCA7,SLC11A1,MLC1,NOX1,EPN3,LIPG,PLA2G3,ZP2,SNX10,EPHA8,FCGRT,CFTR,SERPINB1,LRP2,IL2RB,CMTM6,MAPK1,PACSIN2,MAPK3,SYNDIG1,RHOA,STMN2,TNK2,EPHA3,ATP9A,SLC5A1,NCF4,TLR8,LAPTM4A,RHOV,ANKRD13A,ARHGAP44,ZMPSTE24,RHOBTB1,RIN3,CORO1A,CHMP2B,HFE,AP2B1,AP3D1,GRN,LAMP2,EHD3,PSEN1,MGRN1,RAB27B,EPN1,UNC13D,TF,JAK2,SUN2,EHD2,SYTL4,SLA2,TM9SF4,HDAC6,VAMP3,RAP1GAP,NGFR…
	GO_BP	GO:0002764	103	4.65419	0.0274782	immune response-regulating signaling pathway	SLC2A3,TNFRSF1B,TOM1,MMP25,CMTM6,ALDH3B1,KCNAB2,CD59,TIMP2,LRRC7,VCL,STXBP2,STK10,PLAUR,OLFM4,ITGAL,ATP11A,BPI,DNAJC5,CTSZ,RAB27A,ATP8B4,STX4,GSDMD,CRISP3,PGRMC1,SNAP23,LYZ,AOC1,PLD1,PGLYRP1,CNN2,SCAMP1,AP1M1,DNASE1L1,CEACAM1,TOLLIP,CYBA,ATP6V1D,RETN,ACAA1,ERP44,HMOX2,LTF
	GO_CC	GO:0043230	414	4.65063	0.0039513	extracellular organelle	TOM1,ADA2,CMTM6,MAPK1,GLA,STXBP2,CPPED1,RNASET2,ARSA,CTSG,DNAJC3,GRN,LAMP2,PSEN1,UNC13D,CEACAM6,MAN2B1,BPI,DNAJC5,MAGT1,PYGB,MPO,HEXB,SNAP23,LYZ,ACPP,AGA,CPNE3,PYCARD,ATP11B,SNAP29,FUCA2,FTL,SYNGR1,CTSA,MGST1,VAPA,GDI2,HEBP2,TOLLIP,RETN,CYB5R3,STX7,B4GALT1
	GO_CC	GO:0065010	414	4.65063	0.0039513	extracellular membrane-bounded organelle	TOM1,ADA2,CMTM6,MAPK1,GLA,STXBP2,CPPED1,RNASET2,ARSA,CTSG,DNAJC3,GRN,LAMP2,PSEN1,UNC13D,CEACAM6,MAN2B1,BPI,DNAJC5,MAGT1,PYGB,MPO,HEXB,SNAP23,LYZ,ACPP,AGA,CPNE3,PYCARD,ATP11B,SNAP29,FUCA2,FTL,SYNGR1,CTSA,MGST1,VAPA,GDI2,HEBP2,TOLLIP,RETN,CYB5R3,STX7,B4GALT1
	GO_CC	GO:1903561	414	4.65063	0.0039513	extracellular vesicle	LAP3,FGFR3,TNFSF13B,MYH9,CTNNA1,VIM,CAPN1,PXN,ITGA8,CD9,ACTN2,TNC,LASP1,ITGA2B,HCK,FERMT1,MAPK1,PACSIN2,MAPK3,RHOA,CD59,TSPAN9,ITGB5,PVR,VCL,ACTB,ICAM1,EFS,SLC9A1,ARHGAP31,CTTN,EHD3,ACTN1,PLAUR,PTPRC,TNS1,JAK2,CD99L2,FERMT2,BCAR1,RPL31,MCAM,NCKAP1,HSPA5,TRIOBP,FHL1,FLT1,RPS5,LIMS2,MAPRE1,EZR,RAB10,RPL3,CDC42,ZFYVE21,ABCB4,SLC9A3R2,SNAP23,RPL6,ITGA6,BLOC1S6,RALA,FAT1,FAP,RPLP0,SORBS1,CPNE3,RPL18,I…
	GO_BP	GO:0032611	20	4.60355	0.035088	interleukin-1 beta production	GZMB,TIMP1,CRISPLD2,FCN1,SERPINA4,ACTN2,PYGL,ADA2,SERPINB1,FGR,MAPK1,MVP,GLA,HGF,TIMP2,LRRC7,VCL,IGF1,ALOX5,CPPED1,RNASET2,ARSA,CTSG,DNAJC3,GRN,ITIH4,ACTN1,UNC13D,TF,OLFM4,COTL1,MAN2B1,TIMP3,BPI,CTSZ,RAB27A,GSDMD,CRISP3,PYGB,PKM,MPO,GSTP1,HEXB,LYZ,PPIE,AOC1,HUWE1,AGA,PYCARD,TGFB2,HSP90AB1,MAGED2,PGLYRP1,CNN2,FUCA2,HSP90AA1,FTL,CTSA,GDI2,DNASE1L1,HEBP2,PSMD7,PSMB1,VTI1B,ROCK1,PDGFB,TOLLIP,RETN,CYB…
	GO_BP	GO:0032651	20	4.60355	0.035088	regulation of interleukin-1 beta production	GZMB,TIMP1,CRISPLD2,FCN1,SERPINA4,ACTN2,PYGL,ADA2,SERPINB1,FGR,MAPK1,MVP,GLA,HGF,TIMP2,LRRC7,VCL,IGF1,ALOX5,CPPED1,RNASET2,ARSA,CTSG,DNAJC3,GRN,ITIH4,ACTN1,UNC13D,TF,OLFM4,COTL1,MAN2B1,TIMP3,BPI,CTSZ,RAB27A,GSDMD,CRISP3,PYGB,PKM,MPO,GSTP1,HEXB,LYZ,PPIE,AOC1,HUWE1,AGA,PYCARD,TGFB2,HSP90AB1,MAGED2,PGLYRP1,CNN2,FUCA2,HSP90AA1,FTL,CTSA,GDI2,DNASE1L1,HEBP2,PSMD7,PSMB1,VTI1B,ROCK1,PDGFB,TOLLIP,RETN,CYB…
	GO_BP	GO:0006909	50	4.58056	0.0391768	phagocytosis	NPRL3,OSBPL5,SLC6A2,SCARF1,STAB1,FMO3,FXYD3,SLC2A3,PGR,MSR1,CYBRD1,TRPM1,CYP2W1,MARCO,WAS,CAMK1G,SEL1L2,NDST1,GPR143,TNFRSF1B,CD9,CLCA1,HMOX1,APOB,BAIAP3,RAB36,CHDH,IYD,RNF24,TMCC3,TOM1,PKP1,FECH,ACSL4,ABCA7,OPRK1,SLC52A3,SLC11A1,EPN3,SOX10,MMP25,SNX10,ITGA2B,TYROBP,EPHA8,FCGRT,ENO1,CFTR,PPP1R15A,SYT13,FAR2,FGR,CYP26B1,COPZ2,LRP2,PAK5,EXTL3,SLC4A11,CMTM6,AQP6,PLOD1,ALDH3B1,AVP,PACSIN2,ACADVL,KCNA…
	GO_CC	GO:0034774	74	4.57211	0.00576501	secretory granule lumen	LAP3,FGFR3,TNFSF13B,MYH9,CTNNA1,VIM,CAPN1,PXN,ITGA8,CD9,LAMA3,ACTN2,TNC,LASP1,ITGA2B,HCK,FERMT1,MAPK1,PACSIN2,MAPK3,RHOA,CD59,TSPAN9,ITGB5,PVR,VCL,ACTB,ICAM1,EFS,SLC9A1,ARHGAP31,CTTN,EHD3,ACTN1,PLAUR,COL17A1,PTPRC,TNS1,JAK2,CD99L2,FERMT2,BCAR1,RPL31,MCAM,NCKAP1,HSPA5,TRIOBP,FHL1,FLT1,RPS5,LIMS2,MAPRE1,EZR,RAB10,RPL3,CDC42,ZFYVE21,ABCB4,SLC9A3R2,SNAP23,RPL6,ITGA6,BLOC1S6,RALA,FAT1,FAP,RPLP0,SORBS1…
	GO_BP	GO:0002237	72	4.54743	0.0458774	response to molecule of bacterial origin	NEBL,SLC12A1,CFH,FOLH1,LAP3,CPNE6,COL1A2,SEC14L3,TIMP1,MXRA5,DPYSL2,SI,FXYD3,SLC2A3,MYH9,CYBRD1,VIM,CAPN1,CRISPLD2,AFM,WAS,QPRT,TTC38,NOX3,CST3,CRTAC1,CD9,APOB,SERPINA4,F9,LAMA3,TOM1,ACTN2,PYGL,C6,ACSL4,MMP9,CALB1,EPN3,NUCB1,ITGA2B,ENO1,DPEP1,PRSS8,SERPINB1,NEDD4,FGR,LRP2,PLOD1,LAMB1,TGFBR3,MYH13,ALDH3B1,PACSIN2,SULT2B1,MVP,PLAT,PILRA,RHOA,GLA,CD59,ARSF,BPIFB2,F11,IGLV3-21,MYOC,THRAP3,FAT2,CPB2,S…
	GO_CC	GO:0005829	1095	4.44437	0.0105252	cytosol	NEBL,SLC12A1,CFH,FOLH1,LAP3,CPNE6,COL1A2,SEC14L3,TIMP1,MXRA5,DPYSL2,SI,FXYD3,SLC2A3,MYH9,CYBRD1,VIM,CAPN1,CRISPLD2,AFM,WAS,QPRT,TTC38,NOX3,CST3,CRTAC1,CD9,APOB,SERPINA4,F9,LAMA3,TOM1,ACTN2,PYGL,C6,ACSL4,MMP9,CALB1,EPN3,NUCB1,ITGA2B,ENO1,DPEP1,PRSS8,SERPINB1,NEDD4,FGR,LRP2,PLOD1,LAMB1,TGFBR3,MYH13,ALDH3B1,PACSIN2,SULT2B1,MVP,PLAT,PILRA,RHOA,GLA,CD59,ARSF,BPIFB2,F11,IGLV3-21,MYOC,THRAP3,FAT2,CPB2,S…
	GO_CC	GO:0070820	34	4.42983	0.0112602	tertiary granule	NEBL,SLC12A1,CFH,FOLH1,LAP3,CPNE6,COL1A2,SEC14L3,TIMP1,MXRA5,DPYSL2,SI,FXYD3,SLC2A3,MYH9,CYBRD1,VIM,CAPN1,CRISPLD2,AFM,WAS,QPRT,TTC38,NOX3,CST3,CRTAC1,CD9,APOB,SERPINA4,F9,LAMA3,TOM1,ACTN2,PYGL,C6,ACSL4,MMP9,CALB1,EPN3,NUCB1,ITGA2B,ENO1,DPEP1,PRSS8,SERPINB1,NEDD4,FGR,LRP2,PLOD1,LAMB1,TGFBR3,MYH13,ALDH3B1,PACSIN2,SULT2B1,MVP,PLAT,PILRA,RHOA,GLA,CD59,ARSF,BPIFB2,F11,IGLV3-21,MYOC,THRAP3,FAT2,CPB2,S…
	GO_CC	GO:0005938	62	4.33745	0.017211	cell cortex	NEBL,SLC12A1,CFH,FOLH1,LAP3,CPNE6,COL1A2,SEC14L3,TIMP1,MXRA5,DPYSL2,SI,FXYD3,SLC2A3,MYH9,CYBRD1,VIM,CAPN1,CRISPLD2,AFM,WAS,QPRT,TTC38,NOX3,CST3,CRTAC1,CD9,APOB,SERPINA4,F9,LAMA3,TOM1,ACTN2,PYGL,C6,ACSL4,MMP9,CALB1,EPN3,NUCB1,ITGA2B,ENO1,DPEP1,PRSS8,SERPINB1,NEDD4,FGR,LRP2,PLOD1,LAMB1,TGFBR3,MYH13,ALDH3B1,PACSIN2,SULT2B1,MVP,PLAT,PILRA,RHOA,GLA,CD59,ARSF,BPIFB2,F11,IGLV3-21,MYOC,THRAP3,FAT2,CPB2,S…
	GO_CC	GO:0030863	25	4.33093	0.0177289	cortical cytoskeleton	TIMP1,CRISPLD2,FCN1,SERPINA4,ACTN2,PYGL,ADA2,SERPINB1,FGR,MAPK1,MVP,GLA,HGF,TIMP2,LRRC7,VCL,IGF1,ALOX5,CPPED1,RNASET2,ARSA,CTSG,DNAJC3,GRN,ITIH4,ACTN1,UNC13D,TF,OLFM4,COTL1,MAN2B1,TIMP3,BPI,CTSZ,RAB27A,GSDMD,CRISP3,PYGB,PKM,MPO,GSTP1,HEXB,LYZ,PPIE,AOC1,HUWE1,AGA,PYCARD,TGFB2,HSP90AB1,MAGED2,PGLYRP1,CNN2,FUCA2,HSP90AA1,FTL,CTSA,GDI2,DNASE1L1,HEBP2,PSMD7,PSMB1,VTI1B,ROCK1,PDGFB,TOLLIP,RETN,CYB5R3,A…
	GO_CC	GO:0098857	58	4.2602	0.024387	membrane microdomain	USH1C,TSPOAP1,OSBPL5,GZMB,CKM,EPB41L3,SH2D2A,DPYSL2,NINL,SPTB,NMRK2,PGR,MYH9,DCX,CTNNA1,TYMP,TOX3,TKTL1,ATP12A,VIM,CAPN1,WAS,QPRT,PXN,PNPLA5,MEFV,PTHLH,HMOX1,APOB,BAIAP3,TOM1,ACTN2,PYGL,HDAC10,ASB4,HSPB6,OPRK1,GMIP,LLGL2,CCT8L1P,MLC1,CALB1,EFR3B,RBMS2,AFAP1L1,PDE4A,ARHGEF10L,STK3,ENO1,CFTR,HDAC4,HCK,PPP1R15A,NEDD4,CNOT3,FGR,IFI35,GYG2,ARHGEF1,HSD17B14,COPZ2,ASCC2,TNIP3,NLRC4,BMX,IL2RB,PAK5,MLXIPL…
	GO_MF	GO:0140993	153	4.17787	0.0473165	histone modifying activity	SLC2A3,CST3,PKP1,MMP9,SLC11A1,KCNAB2,RHOA,CD59,TIMP2,STXBP2,LAMP2,OLFM4,PGM1,ASAH1,ATP11A,ENPP4,ATP8B4,GSDMD,CRISP3,DSP,SNAP23,LYZ,PRSS3,DYNLL1,PLD1,VPS35L,PGLYRP1,CNN2,CEACAM1,ATP6V0A1,CYBA,STX7,LTF,CTSH
	GO_CC	GO:0005770	71	4.15022	0.0396592	late endosome	PDZD4,SPTB,MYH9,PXN,LAMC2,ACTN2,LLGL2,CALB1,LASP1,ENO1,NEDD4,RHOA,PIEZO1,FRMPD1,MAEA,VCL,ACTB,MYO9B,FGFR2,NOS2,TLE6,CORO1A,CTTN,RAPGEF3,PHLDB1,ACTN1,PSEN1,SLC4A1,COTL1,SCIN,FERMT2,GUCY1B1,RAI14,CTSZ,OSBPL8,ANLN,RIMS1,MAPRE1,EZR,RAB10,CAPZB,CDH1,WDR1,ITCH,FRY,AXIN1,PRKCZ,CLASP1,ERC1,CTTNBP2,EXOC5,FSCN1,PAFAH1B1,EPB41L2,MYL9,FRYL,SH3BP1,EXOC1,EMD,ARHGEF7,PARD6A,ARHGAP33
	GO_CC	GO:0005604	21	4.23018	0.0278798	basement membrane	SPTB,MYH9,ACTN2,LLGL2,CALB1,LASP1,PIEZO1,MAEA,VCL,ACTB,NOS2,CORO1A,CTTN,RAPGEF3,ACTN1,SLC4A1,COTL1,ANLN,MAPRE1,EZR,CAPZB,CDH1,WDR1,CLASP1,EPB41L2
	GO_MF	GO:0005509	102	4.26229	0.0325372	calcium ion binding	CTNNA1,ATP2B4,TNFRSF1B,MLC1,HCK,MAPK1,PACSIN2,MAPK3,FAS,VCL,ICAM1,GAB2,PRKACA,SLC9A1,LAT2,LAMP2,PSEN1,PTPRC,JAK2,GPM6B,PGK1,TNFRSF1A,EHD2,HDAC6,PLLP,NOS1,HTR2A,ADCYAP1R1,CD4,GP6,GPC1,EFNB1,EZR,LRP6,ADD2,ABCB4,PTGS2,PLPP1,CDH1,SORBS1,RTN4R,PAG1,KCNQ1,TFPI,LIPE,BTK,DLG1,LCP2,STOML1,FYN,TNFRSF10A,NTSR1,TREM2,IKBKB,HYAL2,SYNJ2,SCARB1,ATP1A2
	GO_CC	GO:0071944	997	4.29739	0.0206345	cell periphery	SIGLEC1,CST7,BAIAP3,SLC11A1,ZP2,MAPK1,MAPK3,ATP9A,LAPTM4A,ANKRD13A,ZMPSTE24,CHMP2B,GRN,LAMP2,RAB27B,UNC13D,TF,SLA2,HDAC6,RAB27A,SDF4,VPS18,MICALL1,LGMN,MCOLN1,TSG101,SNX16,CLCN6,VPS35,MAP1LC3A,MCOLN3,ACPP,PLD1,RNF13,TSPAN15,KCNQ1,VPS41,CHMP4B,CTNS,YIPF1,NDFIP2,LAPTM4B,MON1B,M6PR,NEDD4L,VAC14,VTI1B,CHMP5,STOML1,DERL2,CLCN4,SLC39A14,KCNK6,STARD3NL,UHRF1BP1,CLTCL1,STX7,LAMP3,RAB7A,AP5M1,ZFYVE26,RAB1…
	GO_MF	GO:0005201	28	4.34354	0.0225454	extracellular matrix structural constituent	TIMP1,NTN4,LAMC2,COL9A3,ACHE,LAMA3,LAMA1,TNC,LAMB1,USH2A,CCDC80,NTN1,P3H2,COL17A1,COL16A1,TIMP3,LAMC3,COL4A4,ENTPD2,DLG1,NID2
	GO_MF	GO:0030545	65	4.37163	0.01983	signaling receptor regulator activity	GRM1,KCNN2,KIR3DX1,OR1I1,SLC12A1,CDH19,CACNA1G,USH1C,HEPH,PDZD4,WNT8A,PLXND1,FOLH1,PROKR2,CPNE6,GZMB,COL1A2,EPB41L3,EPPIN,TIMP1,NPFFR2,CACNA2D2,GLRA2,THSD7A,MXRA5,SLC6A2,SCARF1,NALCN,DPYSL2,STAB1,SIGLEC1,SI,FXYD3,SLC2A3,PCDHA6,SPTB,FGFR3,FAT3,TNFSF13B,NMRK2,PGR,SLC13A1,MYH9,COL14A1,GAS7,SLC1A3,CTNNA1,NKAIN1,ARVCF,MSR1,SCTR,CYBRD1,TRPM1,ATP12A,AQP9,NTN4,VIM,CYP2W1,CAPN1,CHRNA4,BOC,CRISPLD2,CARD10,…
	GO_MF	GO:0005216	91	4.41947	0.0159098	monoatomic ion channel activity	SLC12A1,USH1C,SI,SLC13A1,CYBRD1,ATP12A,ITGA8,ADGRF5,GABRP,SLC26A3,GPR143,SLC52A3,SNX10,CFTR,DPEP1,LRP2,SLC15A1,SLC4A11,AQP6,CLCA4,USH2A,PLAT,SLC16A8,ATP8B1,SLC5A1,CASR,AQP8,ERBB3,SLC7A9,SLC9A1,HFE,PROM1,VASH1,ABCB1,RAB27B,ABCB5,TF,SLCO1A2,PTPRH,CEACAM6,NPC1L1,SLC4A8,CDHR5,OCEL1,CEACAM7,SPEF1,ITPK1,CA12,ABCB11,SLC9A3,RAB27A,SLC7A8,DSG2,JAG1,SLC7A5,ASPM,EZR,EPS15,ATP1B3,LGMN,CDC42,ABCB4,SLC9A3R2,AR…
	GO_BP	GO:0009887	169	4.60433	0.0349576	animal organ morphogenesis	WNT8A,COL1A2,TIMP1,MXRA5,COL14A1,NTN4,MARCO,FCN1,LAMC2,COL9A3,ACHE,F9,LAMA3,MMP9,LAMA1,VCAN,LTBP4,ZP2,TNC,LTBP1,CBLN1,SERPINB1,PLOD1,LAMB1,USH2A,COL20A1,ANGPT4,MYOC,SRPX,COL5A3,TIMP2,CCDC80,FGFR2,FGL1,ICAM1,DCN,LGALS1,NTN1,CTSG,CMA1,ITIH4,F7,P3H2,ADAM11,COL17A1,COL16A1,GPC4,TIMP3,LAMC3,COL4A4,CTSZ,GPC1,ANGPT2,COL11A1,PKM,IL7,HNRNPM,ITIH1,CDON,COL23A1,CHADL,COL9A2,COCH,SFRP1,TGFB2,HSP90AA1,COL19A1…
	GO_MF	GO:0099095	11	4.73361	0.00354671	ligand-gated monoatomic anion channel activity	WNT8A,COL1A2,TIMP1,MXRA5,COL14A1,NTN4,CRISPLD2,MARCO,FCN1,LAMC2,COL9A3,ACHE,F9,LAMA3,MMP9,LAMA1,VCAN,LTBP4,MMP25,ZP2,TNC,LTBP1,CBLN1,SERPINB1,PLOD1,LAMB1,USH2A,COL20A1,ANGPT4,MYOC,SRPX,COL5A3,TIMP2,CCDC80,FGFR2,FGL1,ICAM1,DCN,LGALS1,NTN1,CTSG,CMA1,ITIH4,F7,P3H2,ADAM11,COL17A1,COL16A1,GPC4,TIMP3,LAMC3,COL4A4,MMP15,CTSZ,ADAMTS6,IGFALS,GPC1,CRISP3,ANGPT2,COL11A1,PKM,ANOS1,MMP11,IL7,HNRNPM,ITIH1,CDON…
	GO_CC	GO:0045177	102	4.85289	0.00145282	apical part of cell	WNT8A,COL1A2,TIMP1,MXRA5,COL14A1,NTN4,CRISPLD2,MARCO,FCN1,LAMC2,COL9A3,ACHE,F9,LAMA3,MMP9,LAMA1,VCAN,LTBP4,MMP25,ZP2,TNC,LTBP1,CBLN1,SERPINB1,PLOD1,LAMB1,USH2A,COL20A1,ANGPT4,MYOC,SRPX,COL5A3,TIMP2,CCDC80,FGFR2,FGL1,ICAM1,DCN,LGALS1,NTN1,CTSG,CMA1,ITIH4,F7,P3H2,ADAM11,COL17A1,COL16A1,GPC4,TIMP3,LAMC3,COL4A4,MMP15,CTSZ,ADAMTS6,IGFALS,GPC1,CRISP3,ANGPT2,COL11A1,PKM,ANOS1,MMP11,IL7,HNRNPM,ITIH1,CDON…
	GO_MF	GO:0005198	111	4.8529	0.00195649	structural molecule activity	SLC12A1,SI,SLC13A1,CYBRD1,ATP12A,GABRP,SLC26A3,GPR143,SLC52A3,CFTR,DPEP1,LRP2,SLC15A1,SLC4A11,AQP6,CLCA4,USH2A,SLC16A8,ATP8B1,SLC5A1,CASR,AQP8,ERBB3,SLC7A9,SLC9A1,PROM1,ABCB1,RAB27B,ABCB5,TF,SLCO1A2,PTPRH,CEACAM6,NPC1L1,SLC4A8,CDHR5,OCEL1,CEACAM7,SPEF1,ITPK1,CA12,ABCB11,SLC9A3,RAB27A,SLC7A8,DSG2,JAG1,SLC7A5,ASPM,EZR,EPS15,ATP1B3,ABCB4,SLC9A3R2,ARHGEF18,SLC12A3,SLC26A4,FAT1,PLPP1,PLD1,MPP5,KCNQ1,P…
	GO_CC	GO:0062023	76	4.87204	0.00131878	collagen-containing extracellular matrix	KDM5D,MYO3B,FGFR3,EYA1,INSRR,ROS1,MUSK,EPHA8,STK3,HCK,FGR,PTPN21,BMX,PAK5,HIPK2,SSH1,NUAK1,TNK2,EPHA3,JARID2,MKNK1,MATK,PRDM6,MARK2,MAST3,CPPED1,PTPN3,FGFR2,PPEF1,EYA2,PTPRU,CTDP1,MAP2K3,RIOK3,PTPN18,STK10,MYO3A,PPM1F,MAP2K7,PTPRC,JAK2,PTPRH,SETD1A,SRPK1,KDM4A,DMPK,TYRO3,RPS6KA6,SLK,FLT1,SPEG,LTK,TIE1,UBR2,PKM,CDKN3,NCOA1,CSK,STYK1,ALPK1,WNK1,MTMR3,STK4,JMJD6,MAST4,SGK3,MARK4,ACPP,HUWE1,KDM5A,PPP…
	GO_BP	GO:0007600	87	4.99795	0.004895	sensory perception	CDH19,CPNE6,STAB1,NINL,PCDHA6,FAT3,TLL1,CAPN1,CRTAC1,BAIAP3,F9,ACTN2,VCAN,CALB1,PCDH11X,LTBP4,NUCB1,PCDHB4,LTBP1,LRP2,CABP7,FAT2,LPCAT2,PON1,PGS1,PPEF1,ARSA,CASR,CDH17,NOTCH3,PVALB,DLL3,CDH3,TRPM5,TLL2,EHD3,ACTN1,F7,PKD2L2,CDH20,SNCB,SYT1,EHD2,SCGN,CDHR5,SYT7,SCIN,MASP2,TNNC2,HSPA5,PPP2R3A,TUBB4A,PLS3,SDF4,DSG2,JAG1,NCALD,EPS15,RPH3A,SLC25A24,CPS1,NECAB2,PLCB4,ACER3,PCDHGA2,PRSS3,NUCB2,CAPN3,PITP…
	GO_CC	GO:0030312	88	5.01008	0.000649639	external encapsulating structure	COL1A2,MXRA5,COL14A1,LAMC2,COL9A3,LAMA3,LAMA1,VCAN,LTBP4,ZP2,TNC,LTBP1,LAMB1,SRPX,COL5A3,DCN,COL17A1,COL16A1,COL4A4,CD4,COL11A1,ANOS1,COL23A1,CHADL,COL9A2,COL19A1,IMPG2,NID2
	GO_CC	GO:0031012	88	5.01008	0.000649639	extracellular matrix	FGF4,WNT8A,THPO,TIMP1,GAL,TNFSF13B,TYMP,PTHLH,APOB,ADA2,DKKL1,LTBP1,AVP,SEMA5B,TAC1,FGF14,ANGPT4,HGF,CRLF1,PVR,WNT8B,OSM,IGF1,LGALS1,CTSG,CCL22,GRN,SEMA6A,FGF22,JAK2,OXT,DKK3,CHGB,WNT16,SEMA4G,UTS2,FGF9,JAG1,SEMA3A,ANGPT2,IL7,AMH,FLT3LG,KITLG,TGFB2,SEMA3C,HSP90AB1,PGLYRP1,SCT,CD40LG,CMTM1,SEMA3B,WNT11,CX3CL1,ALKBH1,RABEP1,PDGFB,SEMA3G,RETN,METRN,FKBP1A,EDN1,TG,ASIP,IL32
	GO_CC	GO:0016324	84	5.04606	0.000538523	apical plasma membrane	KCNN2,CACNA1G,TSPOAP1,CACNA2D2,GLRA2,NALCN,FXYD3,TRPM1,CHRNA4,APOL1,TRPC5,GABRP,ATP2B4,CLCA1,GABRE,CFTR,NEDD4,SLC4A11,AQP6,CLCA4,CACNG5,FGF14,KCNAB2,TRPC7,P2RX7,TRPA1,PIEZO1,ASIC4,ANO8,CLCN7,PTPN3,BEST2,LAMP2,TRPM5,SCN4A,PSEN1,PKD2L2,CACNA1F,DRD4,CACNG3,ANO2,ABCC8,KCNH4,NOS1,P2RX6,OCA2,PKD1,CACNB1,HCN2,PKP2,TRPM3,ABCC9,CACNA1S,KCNQ2,MCOLN1,SLC17A7,SNTA1,P2RX5,CLCN6,CNGB1,KCNG1,ITPR3,KCNK10,MCUB,S…
	GO_MF	GO:0038023	212	5.21619	0.000293686	signaling receptor activity	GLRA2,GABRP,CLCA1,GABRE,CFTR,AQP6,CLCA4,ANO8,BEST2,ANO2,P2RX5
	GO_MF	GO:0060089	212	5.21619	0.000293686	molecular transducer activity	NEBL,COL1A2,EPB41L3,MXRA5,SPTB,COL14A1,CTNNA1,VIM,LAMC2,COL9A3,HMOX1,LAMA3,PKP1,ACTN2,HSPB6,LAMA1,VCAN,LTBP4,ZP2,TNC,LTBP1,CLDN18,LAMB1,PANX2,SRPX,COL5A3,VCL,CROCC,ACTB,JPH1,DCN,EPB41L1,MYBPC2,ACTN1,CRYBG3,COL17A1,COL16A1,GPM6B,MAPK8IP2,OLFM4,CLDN11,RPS10P5,NEFM,RPL31,LAMC3,PLLP,COL4A4,MRPL28,RPS20,CTNNA2,TUBB4A,ANK1,CD4,CRYBB1,JAG1,RPS5,RIMS1,RPL3,COL11A1,ANOS1,ADD2,RPL26L1,CRYBB3,DSP,SNTA1,RPL6…
	GO_MF	GO:0004930	37	5.23711	0.000262276	G protein-coupled receptor activity	GRM1,OR1I1,FGF4,WNT8A,PLXND1,PROKR2,THPO,TIMP1,NPFFR2,GLRA2,SCARF1,NR1H4,GAL,FGFR3,TNFSF13B,PGR,SCTR,TYMP,CHRNA4,MARCO,FCN1,CLEC4M,LILRB1,ADGRF5,GABRP,GPR143,TNFRSF1B,CALCRL,PTHLH,APOB,PTGER3,IL17RB,ABCA7,OPRK1,LTBP4,ADA2,ZP2,INSRR,ROS1,MUSK,EPHA8,GABRE,DKKL1,LTBP1,HNF4A,IL2RB,EXTL3,CSF2RB,TGFBR3,AVP,SEMA5B,TAC1,FGF14,P2RX7,GLP2R,IL20RA,ANGPT4,EPHA3,LPAR2,FAS,HGF,TSPO,TLR8,CRLF1,PVR,WNT8B,OSM,IGF…
	GO_BP	GO:0007601	36	5.31776	0.000887472	visual perception	GRM1,OR1I1,FGF4,WNT8A,PLXND1,PROKR2,THPO,TIMP1,NPFFR2,GLRA2,SCARF1,NR1H4,GAL,FGFR3,TNFSF13B,PGR,SCTR,TYMP,CHRNA4,MARCO,FCN1,CLEC4M,LILRB1,ADGRF5,GABRP,GPR143,TNFRSF1B,CALCRL,PTHLH,APOB,PTGER3,IL17RB,ABCA7,OPRK1,LTBP4,ADA2,ZP2,INSRR,ROS1,MUSK,EPHA8,GABRE,DKKL1,LTBP1,HNF4A,IL2RB,EXTL3,CSF2RB,TGFBR3,AVP,SEMA5B,TAC1,FGF14,P2RX7,GLP2R,IL20RA,ANGPT4,EPHA3,LPAR2,FAS,HGF,TSPO,TLR8,CRLF1,PVR,WNT8B,OSM,IGF…
	GO_BP	GO:0050953	38	5.35783	0.000711562	sensory perception of light stimulus	GRM1,OR1I1,PROKR2,NPFFR2,GAL,PGR,SCTR,ADGRF5,GPR143,CALCRL,PTGER3,OPRK1,GLP2R,LPAR2,CASR,CALCR,PDGFRL,MLNR,GPRC5A,TACR2,DRD4,TBXA2R,HTR2A,ADCYAP1R1,ESR1,ADGRA2,ADRB1,CELSR1,OPN3,SLC39A9,GIPR,CELSR3,NTSR1,SPHK2,P2RY10,ADGRL1,FZD3
	GO_MF	GO:0015276	28	5.38527	0.000116318	ligand-gated monoatomic ion channel activity	KCNN2,GLRA2,CHRNA4,GABRP,CLCA1,GABRE,CFTR,AQP6,CLCA4,P2RX7,TRPA1,ASIC4,ANO8,BEST2,TRPM5,ANO2,ABCC8,P2RX6,HCN2,ABCC9,MCOLN1,P2RX5,CNGB1,ITPR3,MCOLN3,KCNN4,KCNK6,KCNH2
	GO_MF	GO:0022834	28	5.38527	0.000116318	ligand-gated channel activity	KCNN2,GLRA2,CHRNA4,GABRP,CLCA1,GABRE,CFTR,AQP6,CLCA4,P2RX7,TRPA1,ASIC4,ANO8,BEST2,TRPM5,ANO2,ABCC8,P2RX6,HCN2,ABCC9,MCOLN1,P2RX5,CNGB1,ITPR3,MCOLN3,KCNN4,KCNK6,KCNH2

## Sheet: Table S7
	Table S7: Enriched KEGG pathways of DEG among controls and early iPD patients.
	source	term_id	term_size	Fold Enrichment	adjusted_p_value	term_name	gene
	KEGG	Path:hsa04020	240	5.56925	0.000219851	Calcium signaling pathway	ADCY1 ADCY2 ADRA1A FGF1 FGF4 GDNF GRM1 HTR4 PDE1C TACR1 CACNA1G PLCZ1
	KEGG	Path:hsa04151	354	3.493	0.00667701	PI3K-Akt signaling pathway	COL1A2 COL9A1 FGF1 FGF4 LAMB4 FN1 COL6A5 LAMA3 PPP2R2C PRKAA2 ITGA8
	KEGG	Path:hsa05165	331	3.38715	0.013553	Human papillomavirus infection	COL1A2 COL9A1 LAMB4 FN1 COL6A5 LAMA3 ATP6V0A4 PPP2R2C WNT5A ITGA8
	KEGG	Path:hsa04080	362	3.53172	0.0156551	Neuroactive ligand-receptor interaction	ADRA1A ADRA2B GABRG3 GRIN2B GRM1 HTR4 PATE4 GABRQ TACR1
	KEGG	Path:hsa04974	103	9.08553	0.000219851	Protein digestion and absorption	COL1A2 COL9A1 COL22A1 ELN ATP1B4 COL6A5 COL14A1 COL21A1
	KEGG	Path:hsa04724	114	6.56055	0.00348241	Glutamatergic synapse	ADCY1 ADCY2 PLA2G4D GRIN2B GRM1 SLC1A2 SLC1A6
	KEGG	Path:hsa04512	88	8.4467	0.00101703	ECM-receptor interaction	COL1A2 COL9A1 LAMB4 FN1 COL6A5 LAMA3 ITGA8
	KEGG	Path:hsa04510	200	3.63299	0.0292104	Focal adhesion	COL1A2 COL9A1 LAMB4 FN1 COL6A5 LAMA3 ITGA8
	KEGG	Path:hsa05032	91	7.93428	0.00348241	Morphine addiction	ADCY1 ADCY2 GABRG3 KCNJ5 PDE1C GABRQ
	KEGG	Path:hsa04925	98	6.89527	0.00540895	Aldosterone synthesis and secretion	ADCY1 ADCY2 ATP1B4 KCNJ5 KCNK9 CACNA1G
	KEGG	Path:hsa04921	154	4.22776	0.0287534	Oxytocin signaling pathway	ADCY1 ADCY2 PLA2G4D GUCY1A2 KCNJ5 PRKAA2
	KEGG	Path:hsa04723	148	4.63362	0.025725	Retrograde endocannabinoid signaling	ADCY1 ADCY2 GABRG3 GRM1 KCNJ5 GABRQ
	KEGG	Path:hsa04713	97	7.06344	0.00540895	Circadian entrainment	ADCY1 ADCY2 GRIN2B GUCY1A2 KCNJ5 CACNA1G
	KEGG	Path:hsa04261	149	4.52502	0.0267703	Adrenergic signaling in cardiomyocytes	ADCY1 ADCY2 ADRA1A ATP1B4 PPP1R1A PPP2R2C
	KEGG	Path:hsa04022	166	3.86135	0.0391123	cGMP-PKG signaling pathway	ADCY1 ADCY2 ADRA1A ADRA2B ATP1B4 GUCY1A2
	KEGG	Path:hsa05146	102	5.18999	0.0287534	Amoebiasis	ADCY1 COL1A2 LAMB4 FN1 LAMA3
	KEGG	Path:hsa04727	89	6.79815	0.013553	GABAergic synapse	ADCY1 ADCY2 GABRG3 GABRQ SLC12A5
	KEGG	Path:hsa04721	78	5.85053	0.0391123	Synaptic vesicle cycle	ATP6V0A4 SLC1A2 SLC1A6 SLC6A2
	KEGG	Path:hsa04720	67	6.89527	0.0287534	Long-term potentiation	ADCY1 GRIN2B GRM1 PPP1R1A
	KEGG	Path:hsa05033	40	10.3429	0.0287534	Nicotine addiction	GABRG3 GRIN2B GABRQ

## Sheet: Table S8
	Table S8: Gene annotation and functional description of the overlapping genes detected in this study
	Gene Symbol	log2 FoldChange	Padj	Gene annotation and funtional description
	NRCAM	-1.18234	5.83042e-06	A neurofilament and member of the L1 family of immunoglobulin, was implicated in guidance, myelinization and development of neuronal system, which is a component of extracellular matrix like glue between neurons and glial cells[23].
	MAGI1	-1.61511	3.42446e-05	A member of the membrane-associated guanylate kinase homologue family (MAGUK), that assembles multi-molecular complexes at cell surface membranes. It functions as scaffolding protein in cell-to-cell adhesion[30].
	PTPN14	-1.62109	1.226e-05	the non-receptor protein tyrosine phosphatase (PTP) family. The PTP family are a class of enzymes that remove phosphate groups from tyrosine residues on target proteins. This dephosphorylation activity acts as regulatory function by switching the cell control mechanisms. PTPN14 are regulating signaling molecules for a plethora of cellular processes.
	KIF26B	-1.00807	6.78305e-05	An intracellular motor protein belonging to the kinesin family. It transports cargo along microtubules and is crucial for embryonic kidney development and cell signaling[23].
	HTR4	-1.47323	2.51141e-05	Ubiquitously, expressed on nervous systems and some other tissues, especially in immune cells. Modulated immune response with the inflammatory process as well as peripheral and neuroinflammatory process [30,32].
	KIR3DL1	1.05994	7.84308e-05	Expressed on NK cells and CD8+ T cells, which have long cytoplasmic tail containing immune tyrosine-based inhibitory motif (ITIMs) that transduce inhibitory signals, crucial for self-tolerant modulation and hypo-responsive behavior of NK cells.[23,30,31]
	PKHD1	-1.96371	6.5785e-06	Located in the primary cilia of kidney and liver cells. It contains large extracellular domains and functions in cellular differentiation and signaling pathways.
	CFAP46	-1.76909	8.08272e-06	A cilia and flagella associated protein, thought to be involved in the assembly and movement of cilia and flagella. It is expressed in various tissues, notably the testis.
	DNAH2	-1.84651	4.29025e-05	A dynein axonemal heavy chain, part of the dynein motor proteins that generate the force for ciliary and flagellar movement. It is essential for proper sperm motility.
	NWD1	-1.45159	1.20917e-05	Contains NACHT and WD repeat domains and is thought to play a role in regulating the steady-state protein levels of the androgen receptor.
	RNU1-27P	1.93461	7.38151e-05	A pseudogene for U1 small nuclear RNA (snRNA). Pseudogenes are non-functional DNA sequences that resemble functional genes.
	RNU1-67P	2.04967	7.96767e-06	A pseudogene for U1 small nuclear RNA (snRNA), a crucial component of the spliceosome. Like other pseudogenes, it is generally considered non-functional.
